# Supplementary material for: EMNUSS: a deep learning framework for secondary structure annotation in cryo-EM maps
Source: Brief Bioinform. 2021 May 5;22(6):bbab156. doi: 10.1093/bib/bbab156 (PMC8574626; doi:10.1093/bib/bbab156)
Supplement: Supplementary_Table_1_bbab156 [file supplementary_table_1_bbab156.xlsx]

## Sheet: Sheet1
SCOPe entry	EMNUSS																Haruspex
	Voxel F1 score								Residue Q3 accuracy								Voxel F1 score								Residue Q3 accuracy
	6 Å				10 Å				6 Å				10 Å				6 Å				10 Å				6 Å				10 Å
	Overall	Helix	Sheet	Other	Overall	Helix	Sheet	Other	Overall	Helix	Sheet	Other	Overall	Helix	Sheet	Other	Overall	Helix	Sheet	Other	Overall	Helix	Sheet	Other	Overall	Helix	Sheet	Other	Overall	Helix	Sheet	Other
d1kafa_	0.918099	0.968829	0.92023	0.842797	0.891086	0.963387	0.893401	0.784842	0.944444	1	0.904762	0.925926	0.925926	1	0.880952	0.888889	0.192864	0.0212709	0.215449	0.401611	0.108787	0.0217997	0.00162911	0.392039	0.277778	0	0.142857	0.888889	0.231481	0	0	0.925926
d4lnia1	0.846774	0.883504	0.854614	0.817173	0.794399	0.806034	0.838391	0.74983	0.84466	0.807692	0.888889	0.829268	0.815534	0.730769	0.916667	0.780488	0.274914	0.107674	0.0652482	0.562943	0.254302	0.0846359	0.0118122	0.572313	0.398058	0.0384615	0.0277778	0.95122	0.407767	0.0384615	0	1
d1acoa1	0.877124	0.947563	0.834268	0.847961	0.840811	0.910788	0.806135	0.806656	0.89823	0.986486	0.885246	0.835165	0.871681	0.972973	0.852459	0.802198	0.421428	0.292041	0.350755	0.574726	0.337474	0.293597	0.0040553	0.594952	0.473451	0.189189	0.262295	0.846154	0.451327	0.216216	0	0.945055
d1abva_	0.94047	0.962088	N/A	0.831828	0.935778	0.958697	N/A	0.8206	0.961905	0.954545	N/A	1	0.952381	0.943182	N/A	1	0.127178	0.0944882	N/A	0.295444	0.154871	0.127958	N/A	0.293398	0.190476	0.0340909	N/A	1	0.219048	0.0681818	N/A	1
d1a9xb1	0.885141	0.904269	0.88545	0.872933	0.845981	0.90815	0.827775	0.819408	0.913907	0.878049	0.956522	0.90625	0.880795	0.926829	0.913043	0.828125	0.247275	0.0148699	0.068781	0.517545	0.257252	0.0458158	0.000493097	0.568179	0.331126	0	0.0217391	0.765625	0.397351	0	0	0.9375
d1a9xa2	0.910554	0.962708	0.803368	0.878681	0.873435	0.944485	0.748296	0.822372	0.92029	0.985507	0.894737	0.84	0.891304	0.971014	0.894737	0.78	0.500078	0.485497	0.482984	0.526238	0.449141	0.480626	0.00360144	0.569395	0.514493	0.405797	0.578947	0.64	0.514493	0.434783	0	0.82
d1a9xa1	0.936152	0.962046	0.810624	0.918093	0.901904	0.931718	0.804585	0.875309	0.954248	0.987952	1	0.903226	0.915033	0.963855	1	0.83871	0.343319	0.205445	0.00379507	0.562791	0.326586	0.164584	0	0.575533	0.457516	0.156627	0	0.919355	0.424837	0.0843373	0	0.935484
d1a8ra_	0.885969	0.913483	0.900932	0.843288	0.870653	0.895321	0.894096	0.826693	0.909502	0.887755	1	0.883117	0.886878	0.877551	0.978261	0.844156	0.370423	0.160458	0.525255	0.541636	0.253509	0.144161	0.00782587	0.528388	0.461538	0.0918367	0.543478	0.883117	0.366516	0.102041	0	0.922078
d1a6ja_	0.872216	0.921169	0.874425	0.795452	0.846605	0.908885	0.83827	0.757811	0.9	0.971014	0.864865	0.818182	0.866667	0.913043	0.837838	0.818182	0.271476	0.113663	0.316827	0.477913	0.2087	0.137415	0.00802717	0.478514	0.34	0.0434783	0.189189	0.931818	0.32	0.0724638	0	0.977273
d1a62a1	0.922885	0.945306	N/A	0.880802	0.903769	0.932384	N/A	0.850056	0.93617	1	N/A	0.8125	0.914894	1	N/A	0.75	0.166462	0.00348554	N/A	0.481132	0.167067	0.00892857	N/A	0.472395	0.340426	0	N/A	1	0.340426	0	N/A	1
d1a5ta1	0.948933	0.966254	N/A	0.893341	0.910708	0.941642	N/A	0.811426	0.965812	0.977778	N/A	0.925926	0.91453	0.955556	N/A	0.777778	0.208381	0.156201	N/A	0.37665	0.22688	0.175579	N/A	0.392315	0.282051	0.0888889	N/A	0.925926	0.290598	0.0888889	N/A	0.962963
d1a3wa3	0.928336	0.950776	0.923203	0.909461	0.899852	0.936032	0.891155	0.869613	0.947761	1	1	0.872727	0.932836	1	1	0.836364	0.42723	0.233958	0.461246	0.594516	0.345297	0.226836	0.0214592	0.607339	0.492537	0.150943	0.384615	0.872727	0.432836	0.150943	0	0.909091
d2cz4a1	0.90532	0.947822	0.912444	0.84742	0.903988	0.934758	0.926026	0.840197	0.929293	1	0.868421	0.928571	0.939394	1	0.947368	0.857143	0.347086	0.552045	0.0521921	0.496781	0.345551	0.612931	0.00177253	0.487198	0.444444	0.515152	0.0263158	0.928571	0.454545	0.606061	0	0.892857
d1a26a1	0.920509	0.950094	0.70082	0.873433	0.933045	0.954955	0.8	0.89693	0.940741	1	1	0.822222	0.933333	0.988636	1	0.822222	0.284207	0.211601	0.186858	0.426054	0.294481	0.21438	0.0337079	0.457451	0.340741	0.147727	1	0.688889	0.355556	0.125	0	0.822222
d1atia1	0.93845	0.966891	0.916982	0.92235	0.915981	0.961612	0.875509	0.89328	0.954955	1	1	0.886364	0.936937	1	1	0.840909	0.317107	0.142125	0.13036	0.586572	0.267501	0.0864198	0	0.585606	0.423423	0.0697674	0.0416667	0.977273	0.405405	0.0232558	0	1
d1autl1	0.915406	N/A	0.806398	0.949677	0.776432	N/A	0.572982	0.840394	0.9375	N/A	0.75	1	0.770833	N/A	0.75	0.777778	0.655235	N/A	0	0.862536	0.655297	N/A	0	0.862617	0.75	N/A	0	1	0.75	N/A	0	1
d1ay2a_	0.835549	0.923522	0.815754	0.744988	0.794141	0.868278	0.780955	0.715245	0.848101	0.921875	0.926829	0.698113	0.791139	0.8125	0.829268	0.735849	0.269611	0.0895474	0.265437	0.49099	0.191842	0.0568384	0	0.498912	0.348101	0.03125	0.146341	0.886792	0.322785	0.015625	0	0.943396
d1azta1	0.940316	0.956144	N/A	0.906583	0.932245	0.951167	N/A	0.891921	0.947368	0.961538	N/A	0.916667	0.964912	0.987179	N/A	0.916667	0.248815	0.13848	N/A	0.488494	0.258005	0.151012	N/A	0.490422	0.333333	0.0384615	N/A	0.972222	0.359649	0.0769231	N/A	0.972222
d1ayoa_	0.879062	0.80749	0.911249	0.85657	0.876594	0.730842	0.917191	0.858191	0.9	0.8	0.984375	0.821429	0.915385	0.6	0.984375	0.892857	0.383061	0	0.236145	0.615554	0.278973	0	0.0181044	0.618986	0.507692	0	0.171875	0.982143	0.430769	0	0	1
d1b0nb_	0.975259	0.983333	N/A	0.952957	0.959326	0.972639	N/A	0.922559	1	1	N/A	1	0.967742	1	N/A	0.875	0.108137	0.000957396	N/A	0.414282	0.114888	0.0104812	N/A	0.413111	0.258065	0	N/A	1	0.258065	0	N/A	1
d1b25a2	0.907741	0.945665	0.894723	0.894863	0.869945	0.900951	0.872206	0.850692	0.92381	0.962963	0.953125	0.880435	0.890476	0.962963	0.921875	0.826087	0.432994	0.0946103	0.409939	0.642007	0.338461	0.19572	0.0028597	0.646611	0.52381	0.0555556	0.359375	0.913043	0.461905	0.166667	0	0.956522
d1b33n_	0.925868	0.942848	0.918599	0.921079	0.909363	0.932182	0.910056	0.895628	0.925373	0.941176	1	0.862069	0.895522	0.941176	0.952381	0.827586	0.290473	0.0329949	0	0.643176	0.34126	0.257303	0	0.628524	0.432836	0	0	1	0.447761	0.0588235	0	1
d1b3qa2	0.823848	0.633431	0.917039	0.748239	0.796417	0.564953	0.911983	0.700418	0.833333	0.473684	0.959459	0.769231	0.818182	0.473684	0.945946	0.74359	0.327539	0.0322754	0.313033	0.497745	0.166	0.125186	0.00214231	0.484142	0.401515	0	0.202703	0.974359	0.295455	0.157895	0	0.923077
d1tiga_	0.913214	0.93327	0.953626	0.833886	0.927812	0.947134	0.957992	0.862435	0.920455	0.970588	1	0.73913	0.943182	1	0.967742	0.826087	0.196413	0.192434	0.000687049	0.449549	0.201525	0.210153	0	0.444215	0.295455	0.0882353	0	1	0.306818	0.117647	0	1
d1b3ta_	0.89061	0.95369	0.837539	0.874196	0.904122	0.943772	0.877785	0.889653	0.891156	1	0.789474	0.868852	0.92517	1	0.868421	0.901639	0.498191	0.509507	0.232394	0.648859	0.430409	0.487113	0.00531758	0.641711	0.544218	0.375	0.157895	0.918033	0.503401	0.354167	0	0.934426
d1b5ea_	0.889684	0.910547	0.919173	0.845335	0.872642	0.888577	0.919344	0.823308	0.896266	0.864078	1	0.86747	0.896266	0.864078	0.981818	0.879518	0.37106	0.205133	0.447174	0.525119	0.289729	0.248014	0.00697293	0.521702	0.448133	0.135922	0.4	0.86747	0.394191	0.174757	0	0.927711
d1b79a_	0.909203	0.93827	N/A	0.841205	0.888129	0.919782	N/A	0.814079	0.941176	0.972222	N/A	0.866667	0.921569	0.944444	N/A	0.866667	0.205287	0.10045	N/A	0.452981	0.20256	0.0967084	N/A	0.45265	0.303922	0.0416667	N/A	0.933333	0.303922	0.0416667	N/A	0.933333
d1baza_	0.96072	0.967393	N/A	0.950607	0.969756	0.974648	N/A	0.962343	0.959184	0.966667	N/A	0.947368	1	1	N/A	1	0.220973	0	N/A	0.558155	0.218645	0	N/A	0.552275	0.387755	0	N/A	1	0.387755	0	N/A	1
d1a1xa_	0.898655	0.886957	0.910625	0.888035	0.9107	0.919831	0.916944	0.903657	0.933962	1	1	0.857143	0.933962	1	0.961538	0.897959	0.335708	0	0.0864072	0.618636	0.316054	0	0.0193025	0.644449	0.424528	0	0.0192308	0.897959	0.45283	0	0	0.979592
d1a12a_	0.848865	0.730591	0.861851	0.847709	0.833285	0.619709	0.84779	0.838903	0.857855	0.882353	0.883978	0.832512	0.855362	0.647059	0.872928	0.857143	0.50334	0.0257549	0.403046	0.631188	0.340249	0.0350752	0.000381801	0.66128	0.53616	0	0.370166	0.729064	0.468828	0.0588235	0	0.921182
d1a0ia2	0.837387	0.928367	0.822168	0.773678	0.816095	0.869452	0.840914	0.750637	0.861472	0.972222	0.905405	0.729412	0.844156	0.888889	0.932432	0.729412	0.341684	0.136472	0.379209	0.482724	0.286449	0.235079	0	0.568253	0.372294	0.0972222	0.378378	0.6	0.38961	0.222222	0	0.870588
d1914a2	0.89314	0.942918	0.885246	0.853544	0.885267	0.951624	0.862574	0.840701	0.894118	1	0.913043	0.78125	0.905882	1	0.956522	0.78125	0.369385	0.405296	0.0121475	0.583603	0.406646	0.503841	0	0.598362	0.482353	0.333333	0	0.96875	0.494118	0.333333	0	1
d16vpa_	0.914274	0.951362	0.733475	0.884448	0.886456	0.934957	0.642105	0.848547	0.919614	0.960452	0.823529	0.871795	0.909968	0.937853	0.823529	0.880342	0.421282	0.36889	0.298384	0.516185	0.479702	0.444213	0.158463	0.577077	0.450161	0.265537	0.882353	0.666667	0.540193	0.367232	0.0588235	0.871795
d1acoa2	0.87897	0.933898	0.814724	0.859364	0.83699	0.897009	0.789824	0.8049	0.897533	0.950249	0.877358	0.859091	0.855787	0.900498	0.886792	0.8	0.519265	0.518739	0.465563	0.544653	0.414362	0.428563	0.00385274	0.592031	0.537002	0.472637	0.622642	0.554545	0.500949	0.437811	0	0.8
Average	0.902197	0.921894	0.864428	0.864764	0.879815	0.899284	0.843122	0.836448	0.917947	0.940511	0.927038	0.863473	0.899518	0.915265	0.920626	0.837664	0.329349	0.171102	0.237382	0.532029	0.292013	0.191241	0.0115474	0.543304	0.414864	0.117175	0.256661	0.884822	0.402388	0.139219	0.00217865	0.943656
