# Supplementary material for: EMNUSS: a deep learning framework for secondary structure annotation in cryo-EM maps
Source: Brief Bioinform. 2021 May 5;22(6):bbab156. doi: 10.1093/bib/bbab156 (PMC8574626; doi:10.1093/bib/bbab156)
Supplement: Supplementary_Table_2_bbab156 [file supplementary_table_2_bbab156.xlsx]

## Sheet: Sheet1
PDB ID	EMDB ID	Resolution (Å)	Grid spacingl (Å)	Author recommended contour level	EMNUSS																Haruspex																Emap2sec
					Threshold = 0.0								Threshold = contour								Threshold = 0.0								Threshold = contour								Voxel F1 score (threshold = 0.0)								Residue Q3 accuracy (threshold = 0.0)
					Voxel F1 score				Residue Q3 accuracy				Voxel F1 score				Residue Q3 accuracy				Voxel F1 score				Residue Q3 accuracy				Voxel F1 score				Residue Q3 accuracy				Phase 1				Phase 2				Phase 1				Phase 2
					Overall	Helix	Sheet	Other	Overall	Helix	Sheet	Other	Overall	Helix	Sheet	Other	Overall	Helix	Sheet	Other	Overall	Helix	Sheet	Other	Overall	Helix	Sheet	Other	Overall	Helix	Sheet	Other	Overall	Helix	Sheet	Other	Overall	Helix	Sheet	Other	Overall	Helix	Sheet	Other	Overall	Helix	Sheet	Other	Overall
2C7C	1180	7.7	1.4	0.608	0.537303	0.60973	0.385964	0.515201	0.540418	0.587179	0.466711	0.512475	0.530305	0.624753	0.40482	0.458635	0.539024	0.63266	0.505948	0.393975	0.46992	0.535124	0.380631	0.422911	0.504659	0.567692	0.528675	0.392871	0.470716	0.539855	0.38219	0.417404	0.505485	0.580276	0.53836	0.369819	0.28215	0.245041	0.275796	0.348625	0.249929	0.342865	0.324942	0.0426192	0.266886	0.0822589	0.50824	0.406213	0.242474
2J28	1263	9.1	1.23	1.28	0.518751	0.150178	0.182174	0.64693	0.467096	0.0794913	0.641791	0.545202	0.436851	0.0745758	0.183593	0.556418	0.367908	0.0422535	0.748744	0.406499	0.605938	0.09748	0.209264	0.775661	0.634104	0.0572337	0.395522	0.803331	0.614253	0.0886953	0.213773	0.777846	0.6336	0.047532	0.439331	0.790509	0.480269	0.141711	0.141479	0.603077	0.105162	0.219323	0.150877	0.0714177	0.467015	0.0382409	0.437229	0.567158	0.0963423
2WVW	1655	9	1.63	5.6	0.244453	0.141202	0.122646	0.490777	0.330234	0.07168	0.121914	0.917757	0.319274	0.294269	0.224644	0.454782	0.345133	0.226644	0.180139	0.750725	0.191664	0.0840244	0.00457728	0.471903	0.314615	0.03456	0	0.986916	0.199747	0.0949613	0.00461862	0.477014	0.318163	0.040104	0	0.985315	0.302772	0.281955	0.28173	0.35801	0.313453	0.459567	0.339887	0.0473636	0.303915	0.182418	0.235294	0.540946	0.35089
3C91	1733	6.8	1.36825	2.5	0.721031	0.800271	0.681076	0.667476	0.732137	0.723537	0.609674	0.857597	0.743627	0.824421	0.737166	0.643479	0.755995	0.768503	0.663571	0.834555	0.557837	0.596009	0.567668	0.507087	0.670505	0.783385	0.570866	0.630492	0.574198	0.621949	0.590286	0.507688	0.669587	0.805413	0.587145	0.588683	0.325579	0.348132	0.314497	0.307969	0.292198	0.418675	0.373282	0.0363674	0.320561	0.412819	0.303833	0.224878	0.334417
2Y9K	1871	8.3	1.33	0.06	0.307069	0.0216552	0.408201	0.549181	0.414599	0.00641026	0.48547	0.815942	0.272312	0.0219183	0.415679	0.482235	0.372119	0.00542741	0.510436	0.75534	0.20568	0.0268866	0.0935189	0.501013	0.32944	0	0.025641	0.95942	0.202443	0.0268866	0.0935189	0.496453	0.328787	0	0.025641	0.959302	0.360383	0.293313	0.408668	0.405582	0.362336	0.503111	0.457562	0.0639975	0.383146	0.128205	0.329915	0.723373	0.415973
2YGD	1894	9.4	1.8	0.004	0.437807	0.122133	0.156867	0.648948	0.495	0.0706714	0.0915033	0.799585	0.435212	0.106454	0.158829	0.65667	0.504918	0.0511247	0.0957066	0.83585	0.430684	0	0.0211862	0.729559	0.568571	0	0.0122549	0.984647	0.430684	0	0.0211862	0.729559	0.568571	0	0.0122549	0.984647	0.410398	0.0759262	0.370205	0.509335	0.174879	0.159593	0.4283	0.0452307	0.413667	0.0108499	0.570376	0.427043	0.280399
4A6J	1980	7.2	1.64	0.631	0.569483	0.686016	0.374283	0.583828	0.602691	0.771585	0.247508	0.685835	0.532998	0.678409	0.393544	0.437073	0.563477	0.828512	0.246951	0.448113	0.446068	0.539144	0.315304	0.436489	0.487188	0.519698	0.166069	0.690539	0.447577	0.556443	0.323896	0.412469	0.481494	0.537997	0.167883	0.665392	0.302471	0.282593	0.336703	0.297464	0.308634	0.38694	0.399255	0.0538902	0.306686	0.186874	0.477954	0.324415	0.315407
5A31	2925	5.7	1.77	0.07	0.500799	0.524489	0.32745	0.499319	0.496215	0.404259	0.489177	0.690872	0.506284	0.553187	0.335707	0.447806	0.487053	0.442405	0.555785	0.580893	0.374011	0.346373	0.245113	0.464635	0.396612	0.22091	0.279942	0.797566	0.375636	0.353199	0.248346	0.456993	0.397176	0.232118	0.297134	0.782515	0.246923	0.229381	0.138476	0.322986	0.263617	0.369008	0.147246	0.048111	0.204685	0.0903458	0.537202	0.355719	0.172617
5A5T	3056	6	1.66	0.025	0.678026	0.743531	0.348135	0.579486	0.674257	0.677577	0.751678	0.652278	0.695088	0.776132	0.411384	0.532655	0.709798	0.748132	0.827273	0.560465	0.555681	0.612475	0.3266	0.460426	0.650825	0.674646	0.550336	0.610312	0.566677	0.631255	0.329087	0.45353	0.661649	0.70848	0.550336	0.56338	0.368976	0.416792	0.104726	0.294931	0.40438	0.556854	0.110466	0.046214	0.324024	0.329551	0.469799	0.282663	0.35498
5A9E	3101	7.7	2.07	2	0.773984	0.813378	0	0.713607	0.792768	0.838113	N/A	0.720553	0.774103	0.838898	0	0.644837	0.804144	0.900391	N/A	0.595339	0.599412	0.62806	0	0.555515	0.664349	0.735472	N/A	0.551082	0.607376	0.646256	0	0.546714	0.665882	0.756716	N/A	0.516209	0.406947	0.423402	N/A	0.374325	0.432221	0.628412	N/A	0.0432635	0.381674	0.345036	N/A	0.445991	0.476431
5ARA	3164	6.7	1.64	0.13	0.680443	0.774656	0.592758	0.583762	0.688012	0.754006	0.808219	0.537836	0.67666	0.772054	0.593164	0.579018	0.6882	0.752764	0.813187	0.536492	0.532303	0.651803	0.482077	0.383346	0.555627	0.678649	0.893151	0.22389	0.532447	0.652061	0.482109	0.383467	0.555627	0.678649	0.893151	0.22389	0.278946	0.20403	0.206784	0.415859	0.236074	0.36592	0.243724	0.050427	0.287902	0.0511265	0.332877	0.609131	0.234203
5FJ6	3186	7.9	1.35	0.0175	0.655697	0.729919	0.32969	0.657662	0.659639	0.769231	0.455882	0.603226	0.641984	0.743769	0.341754	0.610878	0.647555	0.783883	0.460317	0.548638	0.459952	0.469205	0.127896	0.522883	0.483434	0.555944	0.0735294	0.506452	0.459626	0.470236	0.128021	0.521641	0.482655	0.559441	0.0735294	0.501618	0.324175	0.230037	0.158556	0.460393	0.228061	0.404307	0.185176	0.0590015	0.345921	0.0629371	0.279412	0.623377	0.214502
5FKU	3201	8.3	1.76	0.045	0.592583	0.636235	0.488176	0.608473	0.611866	0.653454	0.531746	0.616322	0.589097	0.665884	0.509254	0.551475	0.62023	0.725762	0.550617	0.528626	0.497317	0.574293	0.352391	0.502644	0.56567	0.826727	0.27381	0.464068	0.497519	0.57939	0.355284	0.496815	0.565257	0.835227	0.281746	0.44908	0.298647	0.231823	0.332036	0.35809	0.257716	0.34841	0.380988	0.0515021	0.305747	0.0989761	0.601202	0.348808	0.276782
5FVM	3329	6.1	1.33	0.044	0.767777	0.873698	0.526897	0.592826	0.779594	0.906615	0.777027	0.510331	0.76525	0.874676	0.52643	0.586308	0.781715	0.912802	0.777027	0.498228	0.570582	0.68591	0.351476	0.372266	0.671358	0.867704	0.655405	0.257576	0.571545	0.687406	0.351476	0.373035	0.670737	0.867704	0.655405	0.25551	0.347561	0.370375	0.104244	0.348777	0.34612	0.513569	0.11372	0.0472659	0.325997	0.288911	0.327703	0.405292	0.33804
5FWP	3340	7.2	1.315	0.0068	0.618164	0.699994	0.511957	0.558996	0.631336	0.718978	0.582734	0.539308	0.626298	0.71543	0.513205	0.565922	0.643885	0.754864	0.582734	0.533118	0.513496	0.62666	0.350894	0.43797	0.556452	0.822384	0.280576	0.333333	0.513846	0.627204	0.350938	0.438456	0.556452	0.822384	0.280576	0.333333	0.304753	0.231469	0.218217	0.432022	0.24063	0.392237	0.254729	0.0486876	0.32448	0.0804878	0.359712	0.624606	0.240185
5FXG	3352	6.8	1.31	0.025	0.563801	0.547184	0.380701	0.633268	0.538222	0.422737	0.738499	0.555823	0.560917	0.547077	0.380952	0.628379	0.53708	0.422737	0.738499	0.5535	0.52049	0.574717	0.350751	0.535048	0.50897	0.655629	0.552058	0.387952	0.52049	0.574717	0.350751	0.535048	0.50897	0.655629	0.552058	0.387952	0.393997	0.303202	0.146637	0.538228	0.217101	0.465147	0.170736	0.0526094	0.452808	0.15894	0.0363196	0.804819	0.312793
5G4F	3436	7	1.45	0.065	0.705892	0.738867	0.632219	0.700653	0.73124	0.757883	0.758982	0.696343	0.719719	0.778379	0.688923	0.670948	0.757996	0.828504	0.81405	0.646724	0.536716	0.58074	0.449727	0.52592	0.634034	0.900901	0.419162	0.45893	0.538207	0.592553	0.455443	0.517286	0.630214	0.924399	0.426205	0.423895	0.326315	0.296068	0.238362	0.397593	0.233352	0.39193	0.277505	0.0448605	0.309901	0.209009	0.460465	0.350867	0.25396
5MCX	3465	6.8	1.78	0.16	0.709242	0.770083	3.73329e-05	0.669101	0.699767	0.709233	0	0.763288	0.773188	0.837027	0	0.582549	0.771784	0.833907	0	0.550562	0.565626	0.614229	0.00233508	0.533058	0.616207	0.658273	0	0.602596	0.565632	0.623414	0.00237188	0.508992	0.61637	0.669973	0	0.56885	0.22109	0.211816	0.0289646	0.268802	0.285825	0.35335	0.0294999	0.0483193	0.135291	0.0569338	0.598131	0.318733	0.0959759
5MQF	3545	5.9	1.59	0.016	0.616352	0.635031	0.444484	0.643413	0.616967	0.693095	0.71458	0.553419	0.616853	0.64644	0.445075	0.639543	0.621028	0.694794	0.714187	0.555183	0.639673	0.556933	0.469842	0.720108	0.701716	0.707587	0.612792	0.718561	0.638864	0.558088	0.470197	0.718489	0.701134	0.710063	0.613902	0.716026	0.324967	0.199896	0.199283	0.42371	0.133082	0.259245	0.21839	0.042969	0.24527	0.0889205	0.667584	0.235449	0.153732
5MUV	3572	9.1	1.35	0.005	0.283027	0.037462	0.37308	0.488499	0.349967	0.0148515	0.61008	0.544444	0.266792	0.0395844	0.391404	0.437369	0.34158	0.0200401	0.646724	0.473945	0.405915	0.384432	0.299537	0.499971	0.428102	0.343234	0.244032	0.651852	0.40404	0.389904	0.301727	0.489956	0.422819	0.356303	0.244032	0.629344	0.305525	0.224839	0.325142	0.38629	0.256313	0.364165	0.373254	0.0372841	0.32959	0.0808581	0.456233	0.52354	0.2893
5N5Y	3590	7.7	1.35	0.0205	0.667751	0.744422	0.590279	0.632683	0.683928	0.750214	0.755136	0.584023	0.680196	0.775879	0.644529	0.602549	0.702177	0.797461	0.764532	0.5522	0.50393	0.588525	0.388667	0.479783	0.563097	0.899314	0.321282	0.360099	0.50395	0.592402	0.390811	0.475621	0.56091	0.907997	0.322368	0.344756	0.299188	0.213765	0.296324	0.391049	0.226563	0.323814	0.347155	0.0472965	0.293571	0.0788991	0.509091	0.38733	0.241429
5N97	3604	7.4	1.35	0.11	0.651483	0.0103473	0.584952	0.72436	0.632736	0.0416667	0.546467	0.719388	0.610415	0.0109273	0.609545	0.636044	0.577938	0.0434783	0.588983	0.587698	0.573936	0.0167454	0.439009	0.700152	0.621426	0	0.3606	0.850471	0.567016	0.0167598	0.441684	0.69016	0.612366	0	0.364035	0.839557	0.453936	0.0275459	0.453302	0.472527	0.321087	0.0300913	0.58689	0.0358606	0.453514	0.0138889	0.426206	0.49051	0.376779
5OEJ	3790	5.7	1.1	0.0429	0.742872	0.840065	0.146051	0.469891	0.765474	0.880648	0.428571	0.4016	0.745814	0.863766	0.177457	0.32463	0.788828	0.940925	0.428571	0.185315	0.588116	0.663765	0.173581	0.374853	0.724832	0.815815	0.666667	0.4304	0.607499	0.694545	0.175479	0.351134	0.743141	0.859731	0.736842	0.343972	0.547917	0.635283	0.00780142	0.239038	0.597086	0.75049	0.00728686	0.0419346	0.598035	0.724733	0.05	0.169065	0.669155
5LDX	4041	5.6	1.33	0.125	0.734974	0.790245	0.480136	0.708521	0.750481	0.906977	0.580563	0.618796	0.718556	0.791233	0.49919	0.675039	0.736745	0.925152	0.607595	0.562611	0.566893	0.647574	0.442747	0.503576	0.63676	0.928295	0.731458	0.348997	0.567732	0.652239	0.444186	0.501091	0.635429	0.935734	0.73913	0.337745	0.339093	0.273195	0.100476	0.434192	0.212333	0.39209	0.107402	0.0502525	0.274899	0.172471	0.414322	0.359957	0.186399
5LUF	4107	9.1	1.77	0.081	0.511427	0.609934	0.19459	0.414868	0.47459	0.550757	0.52413	0.33055	0.496804	0.632792	0.212215	0.319598	0.484615	0.611277	0.542345	0.217252	0.461257	0.517301	0.178946	0.4293	0.465198	0.500675	0.387205	0.421602	0.463067	0.524317	0.179423	0.423156	0.468641	0.516619	0.392736	0.401979	0.195434	0.125287	0.154561	0.337107	0.152773	0.213216	0.15949	0.0383578	0.149329	0.0259905	0.745863	0.229374	0.101948
3J2T	5186	9.5	2.26	1.3	0.478049	0.30532	0.539785	0.537741	0.501777	0.245141	0.747686	0.494212	0.445437	0.282309	0.546561	0.484095	0.46927	0.209397	0.774325	0.4373	0.446728	0.32283	0.427542	0.528116	0.462685	0.273852	0.591952	0.489431	0.446139	0.324771	0.428309	0.525409	0.4597	0.276643	0.593624	0.480153	0.336065	0.152634	0.349093	0.449228	0.225295	0.268556	0.423764	0.0578061	0.367589	0.0278884	0.475091	0.497161	0.289816
3J1C	5392	9.1	1.866	1.8	0.342877	0.255565	0.297843	0.499467	0.369022	0.161232	0.451654	0.644732	0.325042	0.247908	0.321322	0.454465	0.345496	0.150986	0.506741	0.561957	0.305844	0.25852	0.178241	0.44571	0.310458	0.185915	0.248728	0.536927	0.308434	0.265566	0.179775	0.442632	0.310553	0.195683	0.256477	0.515368	0.271806	0.222611	0.291299	0.340621	0.251761	0.349077	0.319349	0.0474663	0.255266	0.0766598	0.582537	0.352011	0.23924
3J3R	5610	9.4	1.5	1.5	0.317898	0.248622	0.138218	0.468092	0.337142	0.17032	0.132879	0.633824	0.314128	0.253487	0.140027	0.456118	0.33164	0.173881	0.137324	0.622427	0.206309	0.011582	0.00555801	0.539895	0.369358	0.00179662	0	0.998984	0.205413	0.0115853	0.00558199	0.538847	0.367619	0.00179662	0	0.998975	0.213631	0.0858478	0.187769	0.409612	0.196525	0.301936	0.197587	0.0410304	0.238557	0.00793365	0.592784	0.465445	0.165052
3J6P	5931	8.2	1.37	0.106	0.591963	0.676337	0.472027	0.525693	0.62845	0.799136	0.48227	0.455621	0.585391	0.694516	0.484366	0.463756	0.623529	0.817175	0.477477	0.365385	0.484861	0.52229	0.389715	0.472508	0.506369	0.507559	0.560284	0.482249	0.486156	0.528498	0.391904	0.466974	0.514595	0.532009	0.567376	0.468278	0.275136	0.219789	0.22779	0.384437	0.23108	0.334454	0.26811	0.0517898	0.257821	0.0740741	0.514286	0.405488	0.201726
3J95	6205	7.6	2.4312	6	0.636254	0.669454	0.485035	0.640935	0.638571	0.57056	0.781163	0.685879	0.641156	0.707847	0.500465	0.582819	0.644898	0.630088	0.854545	0.571171	0.557658	0.585592	0.399401	0.572076	0.599723	0.547603	0.401662	0.742555	0.557156	0.586142	0.399401	0.570091	0.599722	0.548343	0.401662	0.741811	0.328494	0.335269	0.164387	0.391433	0.36195	0.572857	0.193825	0.0481999	0.328752	0.166433	0.0645161	0.675297	0.425706
3JCG	6552	7.1	1.352	0.03	0.664854	0.771659	0.397057	0.608288	0.68542	0.878889	0.397638	0.482966	0.655366	0.782586	0.446559	0.520569	0.706667	0.911376	0.454106	0.378205	0.597942	0.737355	0.393968	0.452356	0.658802	0.923333	0.370079	0.328657	0.598142	0.737718	0.393994	0.452537	0.658802	0.923333	0.370079	0.328657	0.275626	0.257643	0.206017	0.355333	0.306463	0.440284	0.259749	0.059751	0.264059	0.0889878	0.233202	0.605372	0.272616
5XF8	6671	7.1	1.32	0.0253	0.658527	0.729618	0.55788	0.629985	0.662453	0.708605	0.80506	0.571802	0.645223	0.784159	0.579539	0.470662	0.673879	0.826044	0.804196	0.358209	0.545156	0.61507	0.441353	0.518505	0.594101	0.900297	0.410714	0.389034	0.54058	0.619447	0.445986	0.502133	0.586584	0.907253	0.418291	0.356334	0.297219	0.259004	0.217776	0.389624	0.263191	0.413342	0.247336	0.0502177	0.296286	0.1335	0.403595	0.433803	0.256946
5IDE	8090	8.3	1.76	0.068	0.541307	0.594309	0.435879	0.532851	0.547586	0.571323	0.522388	0.529661	0.517596	0.607095	0.46729	0.404347	0.538462	0.619876	0.572792	0.339152	0.477771	0.521451	0.350267	0.495787	0.524138	0.555802	0.389718	0.564619	0.479921	0.532681	0.353786	0.486153	0.526465	0.588593	0.396667	0.522222	0.263162	0.203068	0.31107	0.327287	0.246973	0.302719	0.356332	0.0461369	0.263293	0.0648148	0.552365	0.365912	0.235057
5JYG	8180	6.5	1.26	5	0.613053	0.656619	0.552441	0.608582	0.621126	0.778905	0.610375	0.519345	0.566809	0.665761	0.485313	0.520533	0.589617	0.8125	0.534772	0.407619	0.475531	0.563038	0.489331	0.411877	0.508293	0.802569	0.689845	0.235321	0.469111	0.567471	0.492863	0.393321	0.50033	0.803245	0.690949	0.213228	0.345669	0.262246	0.240204	0.451883	0.207133	0.373153	0.273445	0.051073	0.345595	0.180894	0.399764	0.440385	0.235241
5JZT	8187	7.4	1.68	0.1	0.627631	0.525903	0.618381	0.667113	0.644888	0.546218	0.687259	0.647018	0.604623	0.54613	0.611449	0.621628	0.618442	0.567265	0.67827	0.588235	0.576964	0.512135	0.619827	0.569159	0.631347	0.785714	0.774131	0.477809	0.576721	0.512638	0.623623	0.566169	0.630132	0.787815	0.776062	0.472474	0.383939	0.13492	0.413658	0.454957	0.23164	0.201465	0.483798	0.0564769	0.411745	0.0294118	0.593629	0.407198	0.342096
5KNE	8267	5.6	2	0.07	0.710921	0.782533	0.513562	0.655432	0.72315	0.787678	0.751613	0.632141	0.714914	0.809959	0.547833	0.623058	0.74253	0.850567	0.790323	0.562241	0.560403	0.619118	0.46081	0.503576	0.65861	0.83981	0.609677	0.428123	0.566188	0.633333	0.464174	0.500014	0.664143	0.864269	0.616129	0.407526	0.377727	0.419513	0.152367	0.374615	0.310235	0.530151	0.164717	0.0417477	0.38336	0.428859	0.294498	0.339583	0.372392
5U05	8475	7.9	1.26	1.3	0.531193	0.464196	0.533148	0.612967	0.559624	0.365405	0.794979	0.651994	0.509938	0.49257	0.533842	0.518938	0.531111	0.402439	0.798742	0.529255	0.418315	0.355197	0.437234	0.484387	0.458685	0.304865	0.65272	0.526823	0.416912	0.358233	0.438337	0.476626	0.455446	0.308776	0.654812	0.511111	0.308055	0.292214	0.256098	0.373688	0.307405	0.465469	0.316841	0.0500216	0.307276	0.147253	0.217484	0.593893	0.334808
5UIE	8549	5.7	1.409	0.0222	0.69672	0.719096	0.676648	0.669381	0.7095	0.630094	0.801802	0.803488	0.783673	0.830944	0.749622	0.737894	0.823823	0.857143	0.878947	0.761726	0.561543	0.594674	0.51919	0.524334	0.601357	0.633229	0.468468	0.588372	0.600615	0.648293	0.520538	0.560546	0.6541	0.75766	0.468468	0.568651	0.273837	0.182708	0.195632	0.415054	0.212382	0.339082	0.218396	0.0533429	0.256803	0.0581114	0.422727	0.43454	0.180839
5VIY	8693	6.2	1.35	0.0342	0.652215	0.684008	0.727445	0.57589	0.674365	0.646586	0.920578	0.452247	0.634796	0.725822	0.747028	0.484321	0.675461	0.770619	0.936639	0.356815	0.525528	0.384053	0.586499	0.509754	0.521574	0.849398	0.541516	0.411236	0.52377	0.384729	0.586654	0.505193	0.521109	0.853119	0.541516	0.408911	0.351193	0.168651	0.304679	0.454249	0.231511	0.19604	0.404632	0.04789	0.352294	0.260331	0.115314	0.608156	0.197117
5VOX	8724	6.8	1.45	0.04	0.770676	0.858185	0.611788	0.664108	0.788909	0.861892	0.791351	0.651206	0.771579	0.869621	0.635407	0.633614	0.801286	0.887348	0.819394	0.602522	0.583168	0.682599	0.441247	0.448977	0.677081	0.854769	0.487568	0.408905	0.584817	0.687822	0.444909	0.441837	0.677974	0.865728	0.494041	0.384033	0.300551	0.307302	0.198335	0.329444	0.286829	0.428112	0.207883	0.0389834	0.26119	0.176576	0.504875	0.338196	0.237934
5WCB	8796	6	1.31	0.0332	0.733181	0.794364	0.462807	0.710473	0.738267	0.786885	0.786325	0.679521	0.731813	0.804522	0.475779	0.697901	0.748607	0.820113	0.794393	0.659711	0.541415	0.641323	0.482649	0.447608	0.624549	0.957125	0.581197	0.280585	0.54265	0.644803	0.485133	0.446932	0.623721	0.964646	0.581197	0.271277	0.353012	0.315801	0.122025	0.429235	0.245371	0.445482	0.130877	0.0574309	0.305674	0.200508	0.393162	0.404632	0.241001
5WDA	8812	5	1.05	0.056	0.826319	0.85698	0.202506	0.839062	0.807528	0.830914	0.459184	0.810905	0.790815	0.860833	0.199517	0.781538	0.793939	0.860889	0.382979	0.749719	0.617497	0.455211	0.0554186	0.739833	0.646107	0.413265	0.0612245	0.811594	0.617145	0.456994	0.055809	0.738636	0.645063	0.414966	0.0612245	0.809214	0.464357	0.18384	0.0294376	0.528817	0.0781129	0.200698	0.0310582	0.0545247	0.262402	0.157265	0.530612	0.312339	0.0870515
5GRS	9537	5.4	1.32	0.03	0.651099	0.757364	0.680355	0.566118	0.665068	0.665584	0.916274	0.459538	0.639929	0.773669	0.713899	0.476534	0.668675	0.686275	0.95356	0.353135	0.573372	0.619672	0.631562	0.50091	0.620304	0.913961	0.713443	0.369942	0.567221	0.625142	0.635749	0.47673	0.613479	0.915584	0.718009	0.33998	0.350852	0.199023	0.405916	0.397984	0.269957	0.260408	0.493831	0.0513846	0.36918	0.0876623	0.555687	0.385729	0.34075
Average		7.27907	1.52608		0.600812	0.590718	0.422456	0.604509	0.615397	0.575959	0.584727	0.618114	0.595647	0.609946	0.441495	0.550177	0.615773	0.617404	0.607463	0.53248	0.498351	0.479538	0.333338	0.511894	0.556449	0.581525	0.417951	0.546398	0.500648	0.486526	0.335659	0.506763	0.557457	0.593441	0.423819	0.529337	0.330668	0.249278	0.228965	0.394965	0.263133	0.372921	0.266174	0.048846	0.319341	0.148066	0.418597	0.438242	0.271639
[truncated: 19 more columns]
