# Supplementary material for: EMNUSS: a deep learning framework for secondary structure annotation in cryo-EM maps
Source: Brief Bioinform. 2021 May 5;22(6):bbab156. doi: 10.1093/bib/bbab156 (PMC8574626; doi:10.1093/bib/bbab156)
Supplement: Supplementary_Table_3_bbab156 [file supplementary_table_3_bbab156.xlsx]

## Sheet: Sheet1
PDB ID	EMDB ID	Resolution (Å)	Grid spacingl (Å)	Author recommended contour level
6GL7	26	6.3	1.05	0.0367
6GV9	70	8	1.09	0.282
6HQA	251	7.1	1.1	0.004
6HWI	290	7.2	1.35	0.118
6HWW	291	6.6	1.35	0.125
6I27	329	7.8	1.635	0.0136
6NT8	505	6.5	0.84	0.015
6O2M	608	6.3	1.45	4
1Z7Z	1114	8	2	101
1Z8Y	1121	9	1.78499	138
2C9F	1178	9.3	1.37	91.9
4BED	1569	9.1	1.24	0.006
3IZQ	1811	9.5	1.2375	0.6
2Y9J	1874	6.4	1.33	0.076
2YEW	1886	6	1.42	5
4AOD	2055	6	1	1
3J25	2183	7.2	1.2374	0.12
4CG5	2511	7.4	1.2374	0.1
4CRM	2598	8.8	1.2375	0.232
4UWA	2751	6.1	1.42	0.443
5FLZ	2799	6.9	1.88	0.5
5A20	2993	7.6	1.15	0.06
5A5U	3057	9	1.66	0.05
5A6G	3064	5.2	1.04	0.015
5FKX	3204	6.1	1.186	0.0162
5FKZ	3205	6.1	1.186	0.04
5FUA	3283	7.6	1.92	0.022
5G5P	3440	5.3	1.43	0.04
5NBZ	3611	9	1.45	0.66
5NL2	3658	6.6	1.35	0.03
5NP0	3669	5.7	1.43	0.03
5O8O	3761	6.8	1.12	0.0568
5OYI	3862	8.2	1.35	0.033
6EH1	3867	7.3	1.063	4.5
6EL1	3885	6.1	1.106	0.045
5LI2	4051	6.2	1.38	1.6
6F8L	4194	8	1.78	1.45
6F9C	4198	8	2.7	0.03
6FIK	4266	7.1	1.326	0.031
6G2D	4342	5.4	1.058	0.0172
6G2T	4346	9	2.1	5964
6G9L	4366	5	1.075	0.031
6GDI	4391	7.9	1.06	0.03
6I2T	4400	5.7	1.0285	0.018
6QD1	4516	5.4	1.3	2.5
6R22	4707	5.5	1.08	2.5
6R7L	4743	6	2.168	0.065
6R7Z	4748	5.1	0.822	0.013
6RGL	4876	5.4	1.397	0.085
6RTF	4998	7.8	1.075	0.103
3IXV	5100	6.8	1.8	1.18
3J1P	5410	6.5	0.933	2.6
3J1R	5423	7.5	1.25	0.284
3J2J	5514	9.5	2.26	3000
3J34	5582	8.6	1.09	29
3J91	6200	8.8	1.27	1
3JBI	6446	8.5	2.18	5.5
5WRH	6683	7.4	1.64	1.66
5YW9	6849	5	1.34	0.032
5ZFU	6927	6.7	1.2157	0.039
6B5B	7055	5.2	1.31	0.035
6BF6	7090	6.5	1.073	0.017
6C05	7322	5.2	1.5	0.0189
6C21	7332	5.2	1.5	0.02
6C54	7343	5.8	2.4	0.06
6D84	7454	6.7	1.067	0.0184
6CE7	7461	7.4	1.1	0.42
6D3S	7794	6.6	1.71	0.571
6D80	7828	5	0.84	0.009
5JB1	8147	6	1.11	4.25
5JM0	8166	6.3	1.08	0.064
5KBS	8229	8.7	1.02	0.019
5KEM	8241	5.5	1.31	0.026
5KP9	8278	5.7	1.193	0.0263
5KU0	8285	5.3	0.8245	0.00599
5SV9	8313	5.9	1.82	130
5TJT	8419	9	2.74	10
5TQW	8436	5.6	1.31	0.04
5UZB	8625	7	1.07	350
5V5S	8636	6.5	1.06	0.0266
5VH9	8673	7.7	1.2	0.0119
5VHF	8674	5.7	0.98	0.004
5VHW	8685	7.8	1.04	0.029
5VM7	8711	5.7	1.25	0.012
5VXY	8740	8	1.05	0.6
6E15	8954	5.1	1.074	0.0322
6E9R	9016	5.9	1.26	2.2
6E9X	9019	7.8	1.26	0.05
6ORB	9036	7.2	1.5	0.035
6MPV	9192	7.2	1.04	0.034
6MYX	9293	6	1.505	4.45
6N1Q	9317	5.2	1.24	0.047
6JSH	9881	5.1	1.25	0.0182
6RWY	10046	5.1	1.38369	0.05
6S2F	10089	5.8	1.0635	0.05
6SB5	10135	5	1.22	0.048
6TGB	10497	5.5	1.43	0.04
6TMW	10529	5.9	1.997	0.1
6TY3	10615	6.3	1.7	0.03
6YAF	10748	9.1	1.78	0.4
6YTX	10925	6.2	1.34	0.012
6YVU	10951	7.5	1.2	0.05
6ZGH	11206	6.8	1.078	0.007
6OJN	20091	8.6	2.37	0.15
6OLJ	20114	7.8	1.45	0.281
6PVO	20495	5.2	1.06	0.0148
6Q0K	20551	6.8	0.85	0.021
6TZA	20591	7.2	1.234	0.01
6U1S	20613	7.6	1.05	0.009
6U6E	20664	6.3	1.096	0.008
6UWM	20924	5.9	1.028	6.07
6V9I	21121	5.2	1.16	0.5
6VFJ	21174	5.4	1.03	0.015
6VY1	21455	6	1.09	0.05
6W4P	21536	6.6	0.91	0.0052
6WBK	21591	6	1.026	0.013
6WC7	21602	5.8	1.45	0.6
6WCJ	21611	6.3	1.323	4
6WCQ	21617	8.5	2.28	0.045
6M6Z	30126	5.9	1.087	0.026
