# Supplementary material for: EMNUSS: a deep learning framework for secondary structure annotation in cryo-EM maps
Source: Brief Bioinform. 2021 May 5;22(6):bbab156. doi: 10.1093/bib/bbab156 (PMC8574626; doi:10.1093/bib/bbab156)
Supplement: Supplementary_Table_4_bbab156 [file supplementary_table_4_bbab156.xlsx]

## Sheet: Sheet1
PDB ID	EMDB ID	Resolution (Å)	Grid spacingl (Å)	Author recommended contour level	Running time (s)		Voxel F1 score																Residue Q3 accuracy
							EMNUSS								Haruspex								EMNUSS								Haruspex
							Threshold = 0.0				Threshold = contour				Threshold = 0.0				Threshold = contour				Threshold = 0.0				Threshold = contour				Threshold = 0.0				Threshold = contour
					EMNUSS	Haruspex	Overall	Helix	Sheet	Other	Overall	Helix	Sheet	Other	Overall	Helix	Sheet	Other	Overall	Helix	Sheet	Other	Overall	Helix	Sheet	Other	Overall	Helix	Sheet	Other	Overall	Helix	Sheet	Other	Overall	Helix	Sheet	Other
6GSI	56	3.8	1.065	0.05	48.0301	75.5259	0.725284	0.51959	0.728942	0.743877	0.721186	0.529667	0.752811	0.722048	0.617091	0.358612	0.547166	0.673769	0.60736	0.370234	0.566441	0.649709	0.726412	0.760766	0.926931	0.631879	0.728073	0.746988	0.932092	0.613001	0.652824	0.856459	0.823591	0.555028	0.625153	0.861244	0.874739	0.487339
6GVE	71	3.9	1.047	0.00952	52.7683	84.6339	0.822974	0.886447	0.772956	0.803081	0.822906	0.889804	0.779466	0.796837	0.572146	0.601541	0.580935	0.543132	0.578482	0.614442	0.59573	0.538887	0.837275	0.891473	0.758897	0.84375	0.83729	0.90253	0.761905	0.834909	0.715055	0.948555	0.671708	0.551505	0.710335	0.964714	0.689502	0.515064
6GX5	77	3.2	1.15	0.04	6.80807	30.5165	0.708641	N/A	0.829109	0.498224	0.706312	N/A	0.841224	0.4165	0.560827	N/A	0.586598	0.514533	0.606208	N/A	0.677641	0.465262	0.751773	N/A	0.983333	0.343137	0.772	N/A	0.983146	0.25	0.680851	N/A	0.633333	0.764706	0.753571	N/A	0.955556	0.39
6GY6	88	4	1.11	0.0192	39.5855	137.077	0.931797	0.968322	0.241315	0.802265	0.93751	0.973763	0.223068	0.798282	0.670408	0.744548	0.00342047	0.344736	0.68615	0.762754	0.00350219	0.344379	0.945289	0.980111	0.123077	0.834157	0.95139	0.984466	0.124031	0.833333	0.88839	0.97313	0	0.515879	0.897585	0.988782	0	0.488239
6GYB	89	3.3	1.06	0.035	32.0154	117.391	0.870782	0.905367	0.868604	0.859713	0.87028	0.919034	0.878497	0.845424	0.620328	0.569767	0.598527	0.654398	0.633329	0.608452	0.627105	0.647034	0.87939	0.900482	0.953338	0.813265	0.881142	0.903061	0.959651	0.80597	0.771239	0.821027	0.772793	0.752348	0.77067	0.913323	0.838663	0.666001
6H82	172	3.8	1.34	0.067	110.625	195.491	0.825238	0.473129	0.80056	0.844942	0.850587	0.674219	0.853136	0.852294	0.651994	0.111058	0.567552	0.71072	0.658799	0.112957	0.603367	0.700355	0.835874	0.933333	0.885627	0.802907	0.85396	0.823529	0.915155	0.784661	0.751355	0.933333	0.75241	0.748393	0.73686	0.977778	0.827829	0.674164
6HCY	199	3.1	0.8127	0.053	17.92	78.3972	0.87052	0.903966	0.869452	0.827215	0.88376	0.927738	0.907213	0.7764	0.607664	0.627488	0.5576	0.591495	0.639729	0.692891	0.621231	0.569668	0.887615	0.961749	0.970588	0.755274	0.882524	0.963801	0.977778	0.65704	0.810398	0.893443	0.588235	0.729958	0.829119	0.987705	0.892157	0.569002
6HZ4	310	3.6	1.05	0.06	15.6478	56.523	0.876518	0.903093	0.85703	0.853948	0.881047	0.917671	0.869784	0.83689	0.583696	0.605324	0.565984	0.5659	0.602934	0.645085	0.600441	0.555226	0.894522	0.869347	0.924157	0.911422	0.893642	0.884664	0.925595	0.887603	0.755545	0.836181	0.676966	0.694639	0.753425	0.891129	0.786517	0.577197
6N9Y	383	4	1.07	0.0314	18.6715	32.8448	0.860873	0.911862	0.700077	0.83688	0.864716	0.931806	0.705357	0.803273	0.566613	0.564513	0.506952	0.582483	0.590097	0.60856	0.541803	0.579206	0.882246	0.934066	0.75	0.85022	0.891892	0.983193	0.785714	0.786667	0.681159	0.663004	0.596154	0.722467	0.678182	0.693727	0.711538	0.651982
6NDY	443	3.6	1.09	0.0512	13.7457	53.0191	0.848245	0.9005	0.714587	0.836062	0.871967	0.925503	0.796783	0.831025	0.599681	0.616348	0.510358	0.609035	0.614577	0.650711	0.540619	0.601358	0.880846	0.932253	0.717073	0.878877	0.903988	0.952663	0.829545	0.864542	0.719411	0.821797	0.521951	0.676514	0.742394	0.934884	0.611111	0.58805
6NPL	473	2.9	1.055	0.056	31.0871	47.2987	0.878224	0.922496	0.736181	0.850992	0.888602	0.93645	0.776365	0.837917	0.589985	0.593999	0.467512	0.609293	0.649743	0.692971	0.514178	0.62946	0.894124	0.96648	0.703704	0.837446	0.908217	0.979042	0.8	0.811321	0.69808	0.64581	0.385185	0.827286	0.809015	0.945763	0.644444	0.660661
6NRV	497	4	1.09	0.367	9.64187	25.6928	0.691435	0	0.747114	0.672809	0.678958	0	0.781035	0.565667	0.598034	0.0410403	0.567822	0.645375	0.595416	0.0418513	0.571847	0.637377	0.704953	0	0.915789	0.552789	0.714164	0	0.921053	0.383929	0.62118	0	0.665497	0.60757	0.615911	0	0.666667	0.596614
6NSJ	498	2.7	1.07	0.043	15.4124	31.3001	0.649111	0.690155	0	0.559582	0.640337	0.689479	0	0.391313	0.634972	0.690375	0.331652	0.48818	0.675892	0.740586	0.3502	0.499007	0.624542	0.541274	0	0.961207	0.580405	0.535404	0	0.912	0.909341	0.949292	0.25	0.797414	0.910846	0.981132	0.416667	0.675439
6NT6	503	4	0.84	0.024	10.589	34.9379	0.897919	0.935497	0.923555	0.799782	0.892891	0.936951	0.919225	0.766019	0.480429	0.568692	0.140928	0.406847	0.501179	0.600708	0.140952	0.414874	0.915468	0.969101	1	0.746479	0.903308	0.97551	1	0.666667	0.580935	0.660112	0.0344828	0.605634	0.583032	0.672316	0.0344828	0.584507
6O2N	609	3.7	1.45	0.04	84.4748	138.214	0.819058	0.762822	0.827263	0.820893	0.822444	0.788277	0.856703	0.798189	0.612222	0.348424	0.601691	0.652511	0.616696	0.362368	0.643468	0.631496	0.831778	0.881657	0.941987	0.749209	0.846435	0.874307	0.942301	0.746279	0.711634	0.89497	0.731763	0.673259	0.701329	0.951183	0.838942	0.57065
6O58	625	3.8	0.84	0.017	39.329	101.72	0.868767	0.938866	0.75323	0.766024	0.873011	0.946596	0.784542	0.742268	0.640612	0.728762	0.602571	0.473331	0.652213	0.746401	0.616489	0.470009	0.878981	0.94685	0.890977	0.731302	0.884458	0.963311	0.909804	0.697543	0.788615	0.927822	0.774436	0.5	0.782383	0.938936	0.789474	0.448611
6J6J	689	3.2	1.053	0.12	7.74266	25.7151	0.836302	N/A	0.84708	0.824956	0.838779	N/A	0.878912	0.771158	0.594305	N/A	0.5675	0.622607	0.613113	N/A	0.629045	0.595398	0.854701	N/A	0.888031	0.813397	0.835125	N/A	0.908602	0.688172	0.632479	N/A	0.559846	0.722488	0.66147	N/A	0.700787	0.610256
6KLC	706	3.9	1.36	0.04	14.2075	54.5264	0.799534	0.862236	0.608043	0.756789	0.810593	0.87914	0.62397	0.756281	0.5747	0.614349	0.435821	0.550956	0.586213	0.636223	0.45	0.548034	0.815049	0.87664	0.614173	0.774859	0.841244	0.924585	0.655172	0.765237	0.739803	0.838583	0.393701	0.681051	0.75321	0.880637	0.472441	0.637236
6KLO	713	2.8	1.13	0.035	22.2873	69.0955	0.826609	0.857181	0.847757	0.798457	0.829274	0.862565	0.860263	0.788918	0.593538	0.549875	0.596527	0.608816	0.607305	0.583319	0.634452	0.59608	0.839543	0.837736	0.969006	0.735207	0.8447	0.84989	0.975518	0.725275	0.713998	0.839623	0.759344	0.627959	0.718433	0.920304	0.847767	0.532885
6KNF	730	3	0.88	0.0399	24.4172	59.7532	0.856834	0.782248	0.882606	0.850711	0.875645	0.864224	0.901955	0.848935	0.612184	0.52602	0.571983	0.665745	0.642322	0.590985	0.632388	0.662436	0.874251	0.752381	0.930556	0.849462	0.891566	0.855422	0.957606	0.823699	0.761477	0.704762	0.611111	0.913978	0.814186	0.761905	0.847222	0.795259
6KOU	740	2.4	0.84	1.48	49.0014	122.079	0.878906	0.915177	0.893764	0.798871	0.88442	0.921455	0.89991	0.795235	0.616919	0.672754	0.599739	0.512803	0.636303	0.698464	0.616989	0.522084	0.898882	0.895403	0.968	0.874178	0.897093	0.895295	0.972	0.864786	0.806911	0.832138	0.744	0.780282	0.839431	0.891607	0.798	0.742723
6KU9	776	2.7	1.091	0.036	12.6772	45.1612	0.834365	0.79685	0.858511	0.818616	0.829977	0.801907	0.88585	0.764916	0.646308	0.602405	0.60933	0.685693	0.657477	0.62655	0.653084	0.666831	0.847841	0.837398	0.957576	0.742604	0.850644	0.836066	0.968595	0.691781	0.773818	0.886179	0.757576	0.769231	0.786159	0.934959	0.859091	0.685801
6KZ4	785	3	1.33	0.03	14.3418	54.5378	0.807083	0.543649	0.830825	0.814996	0.810905	0.544051	0.861719	0.796658	0.636338	0.33853	0.558603	0.711157	0.641551	0.353965	0.599373	0.695238	0.813582	0.558559	0.976905	0.720624	0.820189	0.554545	0.98303	0.711479	0.738377	0.612613	0.58776	0.857025	0.753557	0.72973	0.748268	0.759567
6LMV	921	3.6	1.45352	0.028	31.6331	66.6224	0.884378	0.924947	0.00985915	0.810126	0.899277	0.939515	0.0096432	0.816483	0.611905	0.660889	0	0.510404	0.632694	0.689025	0	0.512049	0.903734	0.92963	0	0.859829	0.915385	0.935238	0	0.88501	0.841206	0.867901	0	0.793162	0.859523	0.917901	0	0.723842
6LTN	975	3.1	1.087	0.018	29.8581	47.3824	0.860354	0.910743	0.912913	0.732608	0.921052	0.951676	0.924105	0.845127	0.600705	0.674492	0.403803	0.453024	0.639087	0.728202	0.415698	0.464127	0.891701	0.970865	1	0.665179	0.948004	0.983629	0.988095	0.834615	0.791642	0.896315	0.797619	0.517857	0.809893	0.937173	0.964286	0.455357
4CI0	2513	3.4	1.32	0.09	24.4152	53.3339	0.876984	0.926321	0.829018	0.843681	0.885398	0.939728	0.842686	0.837983	0.571921	0.592887	0.506914	0.577584	0.608974	0.656877	0.563913	0.575417	0.893498	0.925258	0.90566	0.852174	0.900452	0.935065	0.914729	0.845133	0.73991	0.739691	0.402516	0.895652	0.799324	0.901809	0.620253	0.766082
5FLU	3222	3.8	1.1	1	6.55816	8.8616	0.782959	0.729921	0.826549	0.751309	0.782881	0.736813	0.829353	0.743918	0.44407	0.073246	0.365383	0.621287	0.444601	0.0735629	0.366014	0.621569	0.810296	0.679487	0.935349	0.711602	0.809901	0.680365	0.938883	0.699531	0.528079	0.025641	0.267708	0.925405	0.527856	0.025641	0.267708	0.925325
5FN4	3239	4	1.4	0.04	27.3091	54.2629	0.832681	0.907033	0.638527	0.769346	0.82496	0.906736	0.653076	0.761282	0.590308	0.670993	0.508686	0.492422	0.601396	0.690017	0.516082	0.495383	0.838271	0.882096	0.9	0.756637	0.837017	0.898955	0.9	0.731343	0.745396	0.934498	0.718182	0.464602	0.753809	0.959243	0.736364	0.444444
5OAC	3771	4	1.35	0.04	43.5382	73.1782	0.798411	0.873425	0.781565	0.790512	0.797482	0.897177	0.795152	0.772057	0.588643	0.558787	0.539941	0.624815	0.591281	0.586477	0.569912	0.60534	0.806796	0.894608	0.946602	0.697942	0.804756	0.94186	0.950378	0.642984	0.715534	0.911765	0.799029	0.615012	0.699543	0.948148	0.89786	0.512584
5LZP	4128	3.5	1.4	0.045	54.0678	84.291	0.885197	0.937076	0.870873	0.826349	0.890425	0.942975	0.875023	0.831977	0.612505	0.67958	0.598197	0.53386	0.625467	0.695249	0.614701	0.540459	0.900987	0.917808	0.847174	0.927982	0.904074	0.92266	0.852345	0.927324	0.779	0.877854	0.600346	0.806487	0.806995	0.911686	0.669169	0.787012
6FAY	4219	3.8	1.03	0.4	34.7656	63.2108	0.782853	0.563976	0.795374	0.782016	0.776801	0.568009	0.808224	0.751754	0.596658	0.165343	0.588693	0.625031	0.596372	0.166658	0.596533	0.616964	0.80303	0.552632	0.847856	0.772787	0.789928	0.555556	0.853901	0.733436	0.644928	0.710526	0.648686	0.638045	0.641584	0.763158	0.659751	0.618037
6GGS	4399	3.9	1.21	0.6	7.00472	17.9678	0.758557	0.815177	N/A	0.69693	0.72319	0.805817	N/A	0.623938	0.555646	0.472792	N/A	0.64558	0.574027	0.508718	N/A	0.644738	0.785548	0.993478	N/A	0.545226	0.754864	0.99322	N/A	0.43379	0.622378	0.519565	N/A	0.741206	0.619785	0.552863	N/A	0.698701
6I2X	4401	3.4	0.86	0.05	13.7336	99.3159	0.873557	0.872404	0.893362	0.854975	0.885652	0.884052	0.918095	0.840902	0.598107	0.540341	0.585499	0.625764	0.620893	0.583329	0.637479	0.614866	0.890456	0.936242	0.93152	0.835564	0.89322	0.94382	0.952582	0.791602	0.758506	0.912752	0.62758	0.847992	0.790404	0.962963	0.80791	0.721731
6I3N	4405	3.1	1.06	0.09	27.4993	46.1026	0.906788	0.934438	N/A	0.840254	0.919177	0.944073	N/A	0.852851	0.61223	0.666302	N/A	0.483286	0.648192	0.716951	N/A	0.480461	0.921628	0.939937	N/A	0.875661	0.930612	0.939825	N/A	0.903537	0.828184	0.926238	N/A	0.582011	0.846854	0.994731	N/A	0.467568
6QEL	4537	3.9	1.07	0.05	20.2239	87.11	0.841392	0.892248	0.745189	0.799114	0.852065	0.916466	0.765999	0.790275	0.591049	0.638926	0.560342	0.538283	0.608851	0.67856	0.589198	0.526352	0.852071	0.898783	0.892857	0.782474	0.858404	0.919744	0.896458	0.763482	0.752959	0.914355	0.829082	0.528278	0.740861	0.959941	0.880102	0.425949
6QK7	4571	3.3	1.35	0.0452	20.7036	99.6903	0.78924	0.772882	0.782886	0.804449	0.827843	0.847956	0.831285	0.812881	0.594927	0.621992	0.543967	0.611311	0.601781	0.634535	0.563076	0.605409	0.803861	0.704735	0.946903	0.765032	0.861956	0.895216	0.945431	0.773626	0.734749	0.759053	0.721871	0.72803	0.743311	0.77591	0.816688	0.667598
6RAO	4782	3.1	1.35	0.1	49.2541	106.985	0.790817	0.896662	0.6924	0.772575	0.796154	0.920393	0.757384	0.735203	0.613194	0.584282	0.497629	0.667632	0.620102	0.644726	0.541606	0.636987	0.802171	0.967089	0.92517	0.665088	0.814496	0.97191	0.95	0.605341	0.759104	0.825316	0.561224	0.802436	0.756327	0.952746	0.747405	0.650534
6RD5	4806	2.7	1.08	0.04	47.3556	86.9861	0.913005	0.937688	0.602011	0.879887	0.923107	0.950377	0.64083	0.871371	0.621412	0.657039	0.290335	0.56942	0.657651	0.713764	0.306255	0.565736	0.925048	0.942829	0.842105	0.892157	0.933183	0.952482	0.8125	0.888889	0.820628	0.877907	0.315789	0.723529	0.843023	0.967022	0.526316	0.598394
6RIC	4888	2.8	0.81	0.0275	16.601	113.783	0.855757	0.903299	0.828849	0.833737	0.867601	0.925873	0.854355	0.818963	0.590332	0.588611	0.504293	0.633237	0.611154	0.639705	0.55518	0.617733	0.869923	0.928401	0.925153	0.794529	0.880342	0.941294	0.945513	0.772487	0.740944	0.788385	0.390184	0.88486	0.779832	0.927711	0.568603	0.771108
6RLA	4917	3.9	1.39	0.042	26.3147	112.343	0.834103	0.895191	0.746682	0.773833	0.833899	0.900561	0.756601	0.758472	0.614458	0.676465	0.537047	0.549775	0.625569	0.695269	0.552582	0.548631	0.84919	0.920806	0.869416	0.742141	0.851432	0.928296	0.866432	0.728402	0.77606	0.906912	0.728522	0.604617	0.776179	0.923184	0.780069	0.566929
6RLD	4919	2.9	1.0635	0.0259	30.5949	56.1636	0.920858	0.965076	0.903305	0.848393	0.928527	0.971227	0.912596	0.854846	0.604735	0.673948	0.615354	0.459345	0.626261	0.703913	0.639375	0.460896	0.932075	0.957557	0.983607	0.831169	0.935395	0.966316	0.983607	0.820276	0.804313	0.862319	0.733021	0.748918	0.838275	0.918219	0.822014	0.686147
6RTC	4997	4	1.075	0.031	13.049	45.3643	0.869392	0.914682	0.748844	0.830601	0.874756	0.924948	0.767615	0.816619	0.59903	0.645353	0.49078	0.556966	0.618073	0.685256	0.520159	0.546824	0.889338	0.978134	0.7625	0.78178	0.877698	0.969424	0.76	0.754386	0.763328	0.959184	0.5875	0.508475	0.764128	0.995562	0.6125	0.453763
3IYL	5160	3.3	1.1	0.05	83.8361	118.886	0.810383	0.885	0.687478	0.800765	0.812302	0.902315	0.707962	0.780979	0.591021	0.57917	0.442555	0.641608	0.602154	0.627412	0.480345	0.622902	0.819652	0.893712	0.894737	0.747734	0.81898	0.908206	0.91242	0.70837	0.726375	0.927101	0.517136	0.656186	0.697351	0.972882	0.628783	0.529874
3J9S	6272	2.6	1.023	0.0198	6.82837	15.7925	0.88577	0.942234	0.886215	0.836389	0.888353	0.948953	0.890964	0.819187	0.371653	0.330221	0.227801	0.539924	0.385465	0.367343	0.243426	0.537951	0.894472	0.953125	0.946565	0.791367	0.890855	0.942149	0.941667	0.765306	0.449749	0.28125	0.137405	0.899281	0.460957	0.296875	0.167939	0.891304
3JB0	6374	2.9	1.104	4	57.1676	80.7218	0.839682	0.867805	0.810156	0.831769	0.829378	0.868293	0.819163	0.804268	0.634001	0.637506	0.462766	0.691965	0.654155	0.684446	0.504531	0.688427	0.845343	0.886232	0.926531	0.78626	0.83486	0.888273	0.927954	0.754706	0.756373	0.902899	0.389116	0.79084	0.760314	0.947063	0.435374	0.750766
3JCK	6479	3.5	1.31	0.0642	24.5475	55.204	0.835074	0.879643	0.814997	0.715448	0.915866	0.956108	0.879595	0.78502	0.588862	0.653847	0.493275	0.428392	0.640264	0.723784	0.539054	0.423465	0.849548	0.841887	0.922619	0.853293	0.931532	0.956522	0.952756	0.820896	0.753707	0.805599	0.494048	0.669162	0.792995	0.902809	0.684524	0.494098
3JC6	6534	3.7	1.01	0.02	16.4367	67.466	0.809625	0.886071	0.721864	0.783253	0.807279	0.89579	0.730261	0.762433	0.602483	0.626136	0.525999	0.6113	0.607089	0.647069	0.545558	0.598005	0.820809	0.930344	0.878193	0.716763	0.822464	0.935818	0.887324	0.683643	0.743207	0.892381	0.693517	0.648375	0.742827	0.93738	0.764244	0.580473
3JCZ	6630	3.3	0.63754	0.02	16.8968	61.6924	0.881087	0.925736	0.837985	0.83427	0.894812	0.944018	0.869332	0.80615	0.549931	0.579478	0.455887	0.54739	0.581932	0.627935	0.504739	0.546573	0.891801	0.900919	0.862869	0.891616	0.896951	0.921254	0.89726	0.842196	0.6875	0.68832	0.327004	0.860941	0.738467	0.782808	0.508439	0.782105
5X6O	6708	3.9	1.35	0.0518	47.8558	80.1764	0.82834	0.889999	0.340552	0.728443	0.837062	0.901886	0.326322	0.709832	0.59761	0.670952	0.153074	0.474943	0.612632	0.698317	0.156561	0.46716	0.847665	0.950913	0.666667	0.656182	0.851961	0.962034	0.666667	0.611557	0.752039	0.93379	0.291667	0.418655	0.76049	0.971984	0.333333	0.369565
6AUI	7006	3.3	1.31	0.0275	25.5078	96.9736	0.831808	0.893524	0.725737	0.792283	0.833519	0.897366	0.733318	0.786879	0.575932	0.617126	0.437643	0.571096	0.590834	0.64529	0.457774	0.568114	0.849429	0.87271	0.79798	0.838506	0.844266	0.872559	0.797557	0.824985	0.751737	0.848286	0.3367	0.775287	0.762236	0.900235	0.439932	0.703107
6BBJ	7075	3.8	1.088	3.5	14.7891	60.2211	0.902861	0.932842	0.811637	0.871453	0.912902	0.94455	0.818881	0.875287	0.640825	0.686505	0.567272	0.583585	0.665161	0.721455	0.592832	0.593322	0.923711	0.969264	0.841667	0.864238	0.928837	0.974359	0.868421	0.858934	0.821856	0.96426	0.741667	0.612583	0.815877	0.977746	0.758333	0.571109
6BPZ	7128	3.8	1.03	0.032	59.7262	101.535	0.875035	0.931131	0.822449	0.756958	0.897935	0.947405	0.864531	0.766739	0.631227	0.710546	0.67569	0.41784	0.653713	0.743363	0.687975	0.420604	0.88963	0.947009	0.92963	0.724444	0.919035	0.971315	0.943128	0.741855	0.80963	0.97094	0.77037	0.405926	0.802602	0.981735	0.785185	0.33982
6BVF	7294	4	1.285	0.036	27.6402	53.0404	0.898097	0.923167	N/A	0.855565	0.903991	0.931235	N/A	0.850725	0.640057	0.682214	N/A	0.568843	0.655012	0.704866	N/A	0.570565	0.911972	0.958564	N/A	0.830097	0.920892	0.955224	N/A	0.848101	0.829225	0.961326	N/A	0.597087	0.809859	0.972376	N/A	0.524272
6C23	7334	3.9	0.84	0.0119	39.3896	84.6053	0.793471	0.811524	0.732917	0.810183	0.784507	0.81879	0.738002	0.791632	0.585325	0.512551	0.529779	0.630717	0.584928	0.522973	0.543532	0.621452	0.80253	0.845506	0.85977	0.763389	0.794826	0.85119	0.868852	0.738598	0.666117	0.904494	0.726437	0.557936	0.663722	0.938202	0.76092	0.526471
6CAA	7441	3.9	1.36	0.075	27.3788	52.1091	0.84764	0.902508	0.00715244	0.783142	0.853454	0.914057	0	0.76942	0.588007	0.640597	0.08159	0.521246	0.604035	0.674793	0.0842333	0.510767	0.863302	0.981067	0	0.69337	0.866303	0.989316	0	0.666667	0.763407	0.943201	0	0.491713	0.761146	0.989583	0	0.410615
6CM9	7457	3.7	1.067	0.0726	35.1353	60.2743	0.841796	0.888451	0.795625	0.801815	0.875943	0.933614	0.877306	0.762209	0.586019	0.619147	0.562814	0.554642	0.612826	0.691754	0.637164	0.505363	0.86024	0.932236	0.835526	0.779783	0.889432	0.970856	0.910798	0.7	0.754151	0.915779	0.690789	0.576414	0.730769	0.990854	0.821053	0.346521
6CES	7464	4	1.35	0.043	17.3178	74.4326	0.758154	0.805491	0.739287	0.733915	0.762964	0.824299	0.764426	0.717972	0.592494	0.608204	0.560405	0.593853	0.594585	0.622984	0.574913	0.582781	0.77735	0.915254	0.899772	0.636684	0.792493	0.951378	0.905473	0.622931	0.72094	0.877445	0.831435	0.57231	0.707885	0.900262	0.856492	0.51875
6CJQ	7482	3.4	1.0961	0.06	34.575	47.406	0.848268	0.912338	0.808293	0.755234	0.86264	0.928025	0.825128	0.750517	0.585447	0.659011	0.558294	0.475256	0.606216	0.698429	0.589269	0.4637	0.868622	0.986784	0.977273	0.638258	0.882259	0.989404	0.977099	0.630728	0.76148	0.975771	0.818182	0.378788	0.754802	0.991189	0.909091	0.304598
6CP3	7546	3.8	1.23	0.0324	57.5666	110.434	0.844173	0.892628	0.787243	0.794702	0.86366	0.916997	0.824353	0.802078	0.597363	0.654846	0.517575	0.542471	0.617639	0.690107	0.542372	0.538561	0.862517	0.893293	0.922504	0.794613	0.888823	0.937063	0.934169	0.797203	0.762655	0.868521	0.648286	0.649832	0.769585	0.908704	0.742176	0.572911
6DJY	7944	3.9	1.506	32	79.432	123.212	0.791758	0.807801	0.73833	0.798655	0.76625	0.802514	0.751906	0.752961	0.593845	0.551827	0.551539	0.621973	0.58309	0.57777	0.575484	0.587323	0.79954	0.959251	0.928295	0.696793	0.785904	0.966574	0.940659	0.649386	0.660827	0.96696	0.817829	0.486395	0.633179	0.98677	0.872093	0.414574
6DLZ	7959	3.9	1.08	0.05	22.0462	75.9956	0.866871	0.918573	0.789648	0.843916	0.877846	0.938789	0.831686	0.805823	0.627152	0.674305	0.583922	0.595761	0.639309	0.704205	0.600537	0.588126	0.884205	0.93571	0.822327	0.853551	0.892219	0.936782	0.869663	0.843271	0.768918	0.980713	0.696541	0.570082	0.762716	0.99176	0.720126	0.527308
6DNF	7971	3.2	0.861	2.8	30.9721	72.2302	0.883321	0.945594	0.816543	0.790172	0.873185	0.940898	0.826147	0.761574	0.615746	0.684992	0.523537	0.52135	0.647857	0.727075	0.551531	0.538874	0.887902	0.958412	0.865079	0.747967	0.881016	0.953596	0.885246	0.717949	0.799112	0.899811	0.420635	0.776423	0.831461	0.961464	0.47619	0.738776
5HX2	8064	3.8	1.3	0.07	71.2866	126.036	0.710014	0.77798	0.501188	0.742233	0.70037	0.801682	0.532239	0.721244	0.667053	0.495143	0.40013	0.752571	0.663107	0.511621	0.409069	0.743177	0.681469	0.79633	0.900154	0.612458	0.684527	0.84879	0.938127	0.587229	0.725156	0.757798	0.680492	0.728956	0.709451	0.790826	0.735791	0.688541
5IZ7	8139	3.7	1.34	3.5	42.8803	71.9775	0.684281	0.548884	0.72553	0.690507	0.686007	0.582147	0.750755	0.669297	0.602169	0.41775	0.546249	0.65537	0.590073	0.444152	0.569847	0.622298	0.683785	0.848958	0.920993	0.559199	0.734194	0.809524	0.943333	0.570388	0.637623	0.817708	0.817156	0.533698	0.606828	0.898936	0.862302	0.449438
5KYH	8298	4	1.08	2.8	46.5514	67.9322	0.842533	0.964889	0.835245	0.824309	0.826157	0.966485	0.829782	0.795737	0.624001	0.549116	0.657258	0.607207	0.643126	0.593857	0.693242	0.603434	0.865733	0.989744	0.880449	0.819187	0.855449	0.994083	0.891326	0.778907	0.758281	0.878632	0.89618	0.591512	0.748297	0.910714	0.918432	0.536409
5L35	8314	2.9	1.01	6	59.769	111.932	0.845902	0.883387	0.834252	0.84166	0.846492	0.886725	0.842094	0.833632	0.508103	0.530795	0.338505	0.628204	0.517921	0.553867	0.369708	0.61877	0.860544	0.831418	0.857143	0.874269	0.855572	0.827381	0.858178	0.865582	0.62449	0.871648	0.181905	0.869883	0.628258	0.913295	0.226054	0.829268
5TFY	8405	3.4	1.3	0.0303	41.1207	77.0096	0.849773	0.929606	0.8609	0.777945	0.87552	0.959721	0.785535	0.779204	0.593474	0.632093	0.635021	0.518613	0.64673	0.757354	0.699084	0.507292	0.870779	0.910518	0.946903	0.74929	0.818182	N/A	1	0.724138	0.785413	0.900314	0.864728	0.59233	0.76168	0.92663	0.941964	0.417899
5U70	8515	3.8	1.3	4.5	28.0607	70.7262	0.873142	0.903926	0.853411	0.844993	0.872778	0.908985	0.859001	0.836042	0.601322	0.623003	0.618714	0.571383	0.623355	0.663126	0.650586	0.570136	0.890122	0.914894	0.933884	0.845938	0.889495	0.931751	0.923729	0.823741	0.776915	0.905437	0.77686	0.62465	0.76307	0.938389	0.793388	0.544944
5UVN	8608	4	1.31	0.055	13.7723	65.3483	0.680181	0.535304	0.758908	0.71036	0.732019	0.608105	0.799378	0.730045	0.531237	0.437197	0.515002	0.600931	0.543683	0.4627	0.540703	0.59673	0.71234	0.377023	0.973039	0.707156	0.762805	0.470769	0.980867	0.678492	0.659054	0.407767	0.647059	0.814501	0.694771	0.473773	0.767157	0.762264
5WC3	8795	3.5	1.35	0.045	36.818	91.9237	0.815615	0.867649	0.875045	0.69027	0.815582	0.890521	0.878021	0.624787	0.627186	0.710475	0.662226	0.505406	0.638886	0.730481	0.681813	0.494224	0.830614	0.842982	0.968768	0.635874	0.832432	0.882239	0.977749	0.54469	0.81094	0.895614	0.900521	0.617398	0.811838	0.90614	0.935148	0.563227
5WJT	8847	3.8	1.05	0.02	47.7459	134.289	0.907749	0.951735	0.647954	0.869166	0.907124	0.952061	0.645426	0.869965	0.618896	0.6693	0.361104	0.570621	0.627379	0.681235	0.364762	0.574946	0.922735	0.993466	0.590592	0.84348	0.922983	0.993447	0.592334	0.843054	0.856877	0.960795	0.501742	0.72265	0.865689	0.980926	0.522648	0.70933
5WP6	8871	3.8	1.088	0.035	46.995	77.8954	0.854911	0.909165	0.683856	0.802601	0.865091	0.926243	0.74605	0.774532	0.657107	0.716098	0.483638	0.598972	0.674788	0.738998	0.496892	0.610854	0.86694	0.947064	0.801471	0.75	0.874535	0.964939	0.790076	0.718437	0.823439	0.951068	0.636029	0.653458	0.818833	0.95863	0.658088	0.623919
6DSO	8910	3	1.35	0.07	12.0717	42.5349	0.599423	N/A	0.763772	0.387226	0.622354	N/A	0.80172	0.307032	0.578435	N/A	0.591511	0.561318	0.586177	N/A	0.6298	0.525443	0.640097	N/A	0.983193	0.176136	0.671683	N/A	0.984783	0.140221	0.698068	N/A	0.728992	0.65625	0.692866	N/A	0.87395	0.447293
6DT0	8911	3.7	1.15	0.07	30.8431	37.7471	0.91118	0.961564	0.846983	0.826888	0.909087	0.966307	0.851437	0.798595	0.633385	0.714448	0.610667	0.451124	0.667785	0.757391	0.651024	0.460846	0.92381	0.952962	0.881944	0.876652	0.910798	0.946092	0.897059	0.825758	0.824339	0.923345	0.701389	0.651982	0.859724	0.996491	0.770833	0.572687
6DV6	8915	3.9	1.75	0.17	34.774	83.7594	0.838725	0.713368	0.917342	0.79865	0.865617	0.796109	0.931597	0.799152	0.589197	0.465043	0.654654	0.565541	0.60572	0.496247	0.687344	0.554573	0.857841	0.661078	0.977072	0.791688	0.889487	0.864818	0.990489	0.73063	0.716059	0.643114	0.788817	0.655984	0.738851	0.764858	0.855812	0.575581
6DWB	8924	3.3	1.35	0.15	14.1429	52.5145	0.968149	0.980425	N/A	0.91728	0.974822	0.985694	N/A	0.89765	0.599378	0.655208	N/A	0.372613	0.685625	0.757091	N/A	0.379876	0.983305	0.992175	N/A	0.942721	0.982808	0.990426	N/A	0.915888	0.777397	0.789776	N/A	0.720764	0.869032	0.959194	N/A	0.439394
6E0F	8946	3.7	1	0.0341	16.3756	32.1124	0.87344	0.876829	0.887394	0.863432	0.881036	0.886124	0.900909	0.864955	0.573603	0.518632	0.566887	0.61535	0.586734	0.544741	0.59134	0.613251	0.892236	0.841699	0.933761	0.901351	0.887237	0.844758	0.937229	0.884146	0.708575	0.644788	0.647436	0.791892	0.733683	0.726744	0.723176	0.745232
6E14	8953	4	1.09	0.047	14.1177	45.188	0.782787	0.386707	0.782958	0.790867	0.783254	0.324538	0.81906	0.751873	0.627899	0.199518	0.571666	0.685106	0.634941	0.205627	0.605006	0.670887	0.796654	0.235294	0.845946	0.762861	0.798834	0.111111	0.891566	0.690205	0.746461	0.647059	0.690541	0.800502	0.737374	0.764706	0.752747	0.721622
6E1H	8955	3.5	1	0.436	38.5668	75.8318	0.870928	0.932216	0.621451	0.831232	0.863529	0.935814	0.63017	0.819669	0.57836	0.638853	0.431293	0.524743	0.599324	0.685416	0.449283	0.517005	0.879792	0.953263	0.852941	0.785291	0.864078	0.956151	0.860465	0.737815	0.746332	0.958554	0.794118	0.453144	0.732625	0.990117	0.845588	0.365735
6MGV	9112	3.1	1.15	0.0728	31.0308	38.2361	0.859956	0.922934	0.686182	0.715492	0.881158	0.936666	0.768733	0.719167	0.615836	0.681332	0.518082	0.452554	0.647049	0.723777	0.537678	0.451422	0.873802	0.923077	0.928571	0.706294	0.900359	0.93026	0.928571	0.773585	0.834665	0.907692	0.696429	0.629371	0.846216	0.954846	0.696429	0.521583
6MLU	9146	4	1.31	0.033	18.709	38.1789	0.790643	0.777193	0.838005	0.752063	0.788592	0.815703	0.845968	0.698388	0.62205	0.602356	0.659135	0.59628	0.633104	0.626011	0.681806	0.588711	0.803922	0.66129	0.908333	0.774194	0.820513	0.847826	0.905983	0.661972	0.77451	0.903226	0.816667	0.669355	0.769737	0.935484	0.85	0.606557
6MZB	9297	3.4	1.058	1	12.0376	44.4912	0.824376	0.873482	0.776461	0.780407	0.82468	0.873251	0.780017	0.781251	0.636531	0.704914	0.581768	0.573532	0.636561	0.704931	0.581864	0.573559	0.831858	0.910781	0.929487	0.724044	0.833739	0.91468	0.929032	0.718841	0.745133	0.915737	0.846154	0.535519	0.746675	0.918648	0.851613	0.527143
6N24	9322	3	1.088	7	16.9433	30.2636	0.885123	0.925037	N/A	0.798785	0.900805	0.93935	N/A	0.801962	0.622914	0.660162	N/A	0.543507	0.673053	0.724114	N/A	0.565502	0.894118	0.968372	N/A	0.718681	0.896552	0.970387	N/A	0.705882	0.803922	0.851163	N/A	0.692308	0.802614	0.873488	N/A	0.635165
6NEF	9357	3.4	1.06	0.06	9.0698	32.5189	0.80237	0.620428	0.463889	0.861607	0.782562	0.621163	0.459311	0.844085	0.678714	0.335244	0.236985	0.770032	0.656203	0.351016	0.250185	0.740541	0.788698	0.619048	0.666667	0.823708	0.761029	0.592593	0.653846	0.794521	0.70516	0.690476	0.222222	0.759878	0.647643	0.833333	0.428571	0.647239
6AHC	9623	3.5	1.12	3	66.0929	98.3272	0.86924	0.894617	0.859252	0.847754	0.870095	0.898466	0.865937	0.842121	0.627052	0.636623	0.602122	0.62526	0.638505	0.658028	0.623984	0.623833	0.882314	0.94376	0.92446	0.807038	0.885797	0.950847	0.930864	0.801563	0.773604	0.904083	0.699041	0.666667	0.772605	0.920758	0.727163	0.637289
6JJD	9707	3.2	1.026	0.0592804	31.4879	54.8113	0.856644	0.891181	0.843937	0.858934	0.865546	0.927233	0.878719	0.838577	0.641039	0.524568	0.559259	0.713732	0.66195	0.580247	0.623448	0.702534	0.876254	0.964912	0.973799	0.788462	0.862903	0.952381	0.97541	0.714286	0.762542	0.719298	0.611354	0.88141	0.788256	0.944444	0.811927	0.741379
6J0M	9764	3.9	1.121	0.05	30.3534	55.1832	0.849421	0.878393	0.854591	0.837869	0.858695	0.903331	0.88236	0.81518	0.614679	0.515992	0.62158	0.632968	0.633979	0.553119	0.674565	0.618383	0.862155	0.855615	0.910294	0.81893	0.86398	0.88535	0.921667	0.776498	0.777569	0.930481	0.826471	0.69273	0.753632	0.962567	0.902511	0.55911
6JBH	9790	3.9	1.36	0.12	27.4047	53.4321	0.771309	0.856625	0.675469	0.692977	0.757882	0.862961	0.740567	0.600903	0.55454	0.600931	0.496068	0.513317	0.561778	0.641398	0.536922	0.475341	0.789623	0.962406	0.878049	0.567265	0.779503	0.975207	0.913043	0.400943	0.712264	0.951128	0.658537	0.43722	0.669231	0.977358	0.768293	0.268692
6JBJ	9791	3.6	1.04	0.12	24.6548	39.3722	0.824795	0.918546	0.534384	0.722497	N/A	N/A	N/A	N/A	0.585472	0.647543	0.405276	0.516522	N/A	N/A	N/A	N/A	0.842527	0.983824	0.884615	0.591837	N/A	N/A	N/A	N/A	0.77669	0.958824	0.730769	0.466837	N/A	N/A	N/A	N/A
6JQ0	9872	3.5	1.12	5.5	43.9757	63.5854	0.804188	0.810024	0.778346	0.804111	0.804538	0.820311	0.785292	0.796613	0.592759	0.561504	0.568028	0.615921	0.592987	0.587312	0.598627	0.595807	0.81382	0.941957	0.912088	0.714986	0.818567	0.95951	0.929412	0.701187	0.66898	0.965174	0.692308	0.470845	0.651935	0.97408	0.74359	0.425497
6JXR	9895	3.7	1.057	0.0291	34.4805	58.7371	0.881409	0.957688	0.860654	0.857247	0.877361	0.970635	0.881517	0.826232	0.631755	0.651674	0.629172	0.623171	0.65938	0.707212	0.671233	0.624761	0.89096	0.972	0.905263	0.832957	0.890212	0.973333	0.94186	0.774809	0.796831	0.944	0.813158	0.699774	0.801318	0.987903	0.886544	0.62069
6RWB	10037	3.3	0.68	0.016	29.1494	259.847	0.876464	0.926733	0.69265	0.852847	0.867495	0.930926	0.716591	0.819464	0.630427	0.634183	0.463914	0.653156	0.655366	0.678658	0.484401	0.659227	0.888901	0.952462	0.872993	0.81599	0.88011	0.956904	0.876336	0.763076	0.838672	0.88446	0.581022	0.828997	0.852935	0.958565	0.690511	0.752935
6RX4	10049	3.3	1.0635	0.052	16.2048	30.8529	0.908693	0.951756	0.73441	0.797123	0.919609	0.962598	0.750888	0.789111	0.59092	0.661525	0.400238	0.393103	0.635172	0.719172	0.434755	0.392456	0.919515	0.960641	0.870968	0.778947	0.937748	0.983051	0.870968	0.753731	0.816979	0.897959	0.322581	0.605263	0.817168	0.932353	0.516129	0.446237
6S3Q	10094	3.3	1.086	0.03	30.9785	47.3701	0.892594	0.929838	0.966672	0.776094	0.90686	0.944586	0.974244	0.741254	0.623445	0.694268	0.610306	0.426372	0.657664	0.740839	0.660087	0.412941	0.907609	0.964968	0.981481	0.708904	0.906632	0.974771	0.981132	0.61991	0.84705	0.962845	0.537037	0.530822	0.844479	0.994687	0.685185	0.388316
6S3R	10095	3.5	0.822	0.0166	31.6576	82.0046	0.922318	0.951479	N/A	0.829489	0.941517	0.967003	N/A	0.795413	0.616554	0.681682	N/A	0.409238	0.658118	0.739099	N/A	0.37808	0.935404	0.977484	N/A	0.767081	0.961005	0.981836	N/A	0.759259	0.867702	0.957298	N/A	0.509317	0.865925	0.99684	N/A	0.235741
6S44	10097	3.2	1.21	0.0162	14.1429	34.6223	0.856592	0	0.907212	0.832608	0.871674	0	0.923663	0.828472	0.587772	0.119891	0.592684	0.604766	0.614596	0.124646	0.640076	0.605176	0.876712	0	0.941176	0.827586	0.894737	0	0.962963	0.836735	0.705479	0	0.623529	0.862069	0.753425	0	0.776471	0.758621
6S6V	10107	3.5	1.06	0.0109	35.1886	59.1507	0.846723	0.88997	0.820723	0.828217	0.845745	0.889051	0.821187	0.826367	0.626025	0.642128	0.573558	0.636705	0.628183	0.645884	0.578706	0.636484	0.859813	0.928862	0.947541	0.773181	0.85781	0.928862	0.947541	0.768902	0.777704	0.973577	0.747541	0.653352	0.779039	0.97561	0.763934	0.647646
6S8F	10120	4	1.085	0.02	64.0243	90.7752	0.779981	0.826715	0.328319	0.719359	0.778122	0.833933	0.336997	0.696446	0.607013	0.70506	0.254643	0.457415	0.608052	0.707228	0.254847	0.456765	0.785492	0.830206	0.847222	0.706731	0.791914	0.853338	0.847222	0.673495	0.683781	0.900563	0.722222	0.311966	0.683781	0.901501	0.722222	0.310363
6SFW	10162	4	1.09	0.02	29.7336	42.232	0.592204	0.576823	0.472801	0.645605	0.585374	0.606793	0.454803	0.594438	0.605707	0.657596	0.410859	0.587807	0.608184	0.664876	0.415592	0.582676	0.61037	0.463054	0.417476	0.870702	0.5997	0.520619	0.407895	0.82266	0.695072	0.760591	0.451456	0.672627	0.694951	0.772817	0.458537	0.652542
6SI7	10206	3.4	1	0.1	17.4885	65.4793	0.865067	0.872511	0.887779	0.84703	0.891904	0.961053	0.913295	0.806506	0.612088	0.545674	0.61136	0.64855	0.65765	0.655236	0.713463	0.618811	0.883806	0.939344	0.951673	0.79962	0.918347	0.995902	0.972222	0.729508	0.75749	0.732787	0.655514	0.849953	0.82931	0.991568	0.935849	0.635193
6SI8	10208	3.4	1.047	0.25	24.2762	47.5052	0.813816	0.808238	0.826537	0.809706	0.809906	0.816054	0.833708	0.792466	0.601061	0.563792	0.58091	0.628781	0.606493	0.582566	0.602061	0.620003	0.816038	0.805556	0.919255	0.760098	0.816748	0.809645	0.928721	0.751609	0.744693	0.924242	0.799172	0.625459	0.723894	0.939394	0.830228	0.556373
6SJ7	10213	3.5	0.86	0.006	11.7484	72.0256	0.796077	0.762273	0.837918	0.761529	0.793089	0.763087	0.838933	0.751719	0.574511	0.405789	0.611738	0.572897	0.577816	0.409986	0.621873	0.569037	0.814932	0.808333	0.916525	0.708333	0.80791	0.808333	0.912821	0.692884	0.682288	0.933333	0.720613	0.586957	0.683625	0.958333	0.735945	0.568058
6SJL	10218	2.6	1.024	6	49.307	74.4767	0.816693	0.924175	0.808185	0.766906	0.831483	0.930131	0.842155	0.758881	0.53687	0.598257	0.338814	0.650145	0.554565	0.650746	0.371099	0.645221	0.829316	0.955446	0.962175	0.65431	0.84378	0.952797	0.965368	0.662546	0.643224	0.767327	0.166667	0.947173	0.664796	0.867769	0.209774	0.911429
6SKK	10226	3.6	1.06	0.05	9.59927	30.475	0.85925	0.906189	0.0723639	0.844847	0.8806	0.925485	0.121406	0.807262	0.55578	0.576193	0.106796	0.557274	0.574825	0.621009	0.12191	0.533555	0.887433	0.884371	0.0588235	0.951681	0.894536	0.90925	0	0.915	0.727062	0.776366	0	0.697479	0.71004	0.824968	0.0294118	0.557604
6SM3	10241	3.3	1.07	0.07	21.823	45.9337	0.87993	0.877762	0.886782	0.876335	0.88169	0.881282	0.904197	0.863589	0.638186	0.55769	0.628165	0.673155	0.650504	0.593137	0.664755	0.661607	0.894059	0.936	0.93595	0.847662	0.897928	0.942149	0.948827	0.839527	0.802434	0.892	0.793388	0.775264	0.800574	0.984	0.846791	0.697428
6TG9	10495	3.2	1.07	0.0223	17.3135	60.802	0.826521	0.877572	0.739998	0.811762	0.827517	0.882278	0.756194	0.807003	0.603884	0.596799	0.487038	0.642817	0.616846	0.628499	0.511159	0.638484	0.840265	0.910194	0.884615	0.773854	0.838327	0.915061	0.881579	0.763725	0.765521	0.840615	0.547009	0.771375	0.768186	0.910194	0.638889	0.696706
6TGN	10499	3.9	1.386	2.53	9.83003	19.2185	0.851908	0.951897	0.839171	0.78898	0.866394	0.958395	0.880543	0.685039	0.574373	0.573896	0.582524	0.564873	0.598385	0.614594	0.63151	0.539166	0.863636	0.954545	0.8	0.870968	0.87931	0.9375	0.875	0.8	0.738636	0.681818	0.628571	0.903226	0.738095	0.681818	0.685714	0.851852
6TQF	10550	3.5	0.8521	5	27.6674	65.06	0.759998	0.804187	0.835251	0.706265	0.749138	0.814694	0.84852	0.659386	0.594245	0.602924	0.433205	0.621197	0.602954	0.633318	0.469834	0.605052	0.772871	0.967509	0.927419	0.557627	0.770124	0.967273	0.948276	0.530612	0.719243	0.913357	0.241935	0.637288	0.707278	0.949458	0.306452	0.56314
6TTF	10575	3.2	0.99567	0.04	7.5803	17.913	0.894731	0.950302	0.853941	0.869072	0.915079	0.956063	0.898051	0.872634	0.400301	0.316694	0.270437	0.539317	0.403028	0.342342	0.287256	0.524718	0.905945	0.942602	0.97561	0.832313	0.920792	0.939276	0.971429	0.866779	0.488304	0.269133	0.157428	0.881273	0.492134	0.304847	0.185268	0.846633
6XT9	10617	3.8	1.07	0.015	16.3245	68.9832	0.824563	0.889736	0.770986	0.795587	0.822622	0.907539	0.776635	0.772873	0.615673	0.643458	0.595984	0.602037	0.62156	0.659512	0.605376	0.59826	0.840367	0.919852	0.840749	0.771762	0.842612	0.945607	0.849879	0.738482	0.753211	0.928483	0.786885	0.587049	0.749076	0.942999	0.796253	0.55914
6XWN	10632	3.5	1.012	0.102	30.5029	47.6321	0.915193	0.950645	0.0891266	0.821972	0.912933	0.951257	0.0729927	0.80314	0.631288	0.704148	0.233415	0.41774	0.647329	0.723653	0.234568	0.428089	0.934169	0.987654	0	0.778523	0.933278	0.985201	0	0.767176	0.852665	0.97428	0.333333	0.466443	0.858039	0.989701	0.333333	0.439597
6XXD	10647	3.2	1.048	5	11.8142	30.5731	0.894379	0.966304	0.815719	0.856381	0.909651	0.977077	0.838808	0.866627	0.60006	0.713246	0.417679	0.584945	0.625715	0.750653	0.446109	0.593296	0.903846	0.971471	0.756677	0.912871	0.919118	0.978761	0.810997	0.913043	0.686394	0.749322	0.267806	0.869091	0.699192	0.762363	0.330435	0.850746
6YEW	10796	3.2	1.11	0.023	34.0241	114.891	0.857664	0.924258	0.76603	0.82197	0.853395	0.929979	0.782201	0.796911	0.629612	0.653944	0.593003	0.618076	0.644759	0.68136	0.604668	0.622599	0.871979	0.92825	0.857542	0.813953	0.871306	0.934406	0.861671	0.788445	0.798774	0.917302	0.705587	0.70144	0.810797	0.954252	0.758543	0.667635
6OIS	20080	3.6	1.07	0.05	30.5248	56.0284	0.805098	0.83737	0.702133	0.796535	0.853758	0.904899	0.777368	0.819448	0.596291	0.613032	0.486199	0.606082	0.619642	0.66007	0.52088	0.600295	0.813783	0.770801	0.873418	0.845343	0.865323	0.886364	0.916031	0.822581	0.752933	0.819466	0.575949	0.727592	0.749436	0.882637	0.66242	0.623636
6OMC	20125	3.8	1.35	8.5	103.896	184.081	0.753795	0.801701	0.679112	0.766904	0.737477	0.821123	0.716541	0.720256	0.642987	0.544045	0.547775	0.697882	0.632426	0.569588	0.57372	0.668298	0.757079	0.918966	0.960396	0.649101	0.759338	0.940758	0.964232	0.549902	0.740143	0.910345	0.826733	0.669594	0.703911	0.96	0.873606	0.574613
6OT0	20190	3.8	1.07	0.33	39.2054	63.6781	0.779066	0.859021	0.759086	0.726981	0.783551	0.876344	0.771578	0.715254	0.566432	0.610555	0.616712	0.506975	0.572046	0.633829	0.636214	0.491689	0.806886	0.956897	0.854305	0.659649	0.809617	0.963526	0.889706	0.636364	0.67515	0.931034	0.850993	0.373684	0.664394	0.955947	0.883721	0.313274
6OT5	20194	3.6	1.08	0.04	44.3507	64.9641	0.877191	0.924351	0.677295	0.816695	0.878157	0.93427	0.703698	0.787586	0.625377	0.681915	0.524005	0.528746	0.659175	0.733005	0.54873	0.525413	0.887404	0.909722	0.784722	0.859649	0.882322	0.916933	0.789062	0.819277	0.82017	0.903409	0.770833	0.651822	0.829208	0.94747	0.861111	0.566064
6P7V	20270	4	1.0605	0.015	12.5422	55.1424	0.845371	0.904139	0.660346	0.764983	0.84154	0.913082	0.65972	0.729331	0.617631	0.718324	0.55741	0.432075	0.626486	0.733061	0.562058	0.432388	0.847543	0.873998	0.788235	0.805164	0.852601	0.892537	0.797297	0.77551	0.755058	0.9748	0.717647	0.312207	0.753256	0.983927	0.717647	0.288732
6PE0	20320	3.5	1.059	0.6	15.262	57.1776	0.806342	0.826939	0.748741	0.79686	0.827051	0.874638	0.778511	0.789157	0.578303	0.600326	0.514529	0.568243	0.584615	0.632034	0.544933	0.546788	0.825853	0.819163	0.958904	0.807398	0.863111	0.925573	0.984615	0.760085	0.721125	0.894737	0.794521	0.543367	0.680889	0.937922	0.856164	0.402831
6PEW	20334	3.2	1.07	0.0557	24.871	77.5183	0.846544	0.915887	0.7695	0.841256	0.843134	0.929848	0.805399	0.799218	0.616148	0.582539	0.561778	0.657122	0.62564	0.625625	0.60562	0.634527	0.859621	0.934122	0.87395	0.809067	0.853282	0.946903	0.896199	0.75059	0.756023	0.900338	0.733193	0.681999	0.738593	0.963883	0.809993	0.564628
6PP5	20419	4	1.16	3.47	14.9038	37.4471	0.856574	0.885443	0.822889	0.83502	0.850164	0.889011	0.828819	0.807492	0.652052	0.694143	0.622221	0.614807	0.65449	0.705642	0.630218	0.60421	0.874879	0.852321	0.918919	0.88655	0.862632	0.845824	0.925781	0.861972	0.773521	0.929325	0.764479	0.603509	0.771541	0.944093	0.776062	0.571602
6Q2S	20579	3.8	1.07	0.036	38.874	55.3497	0.638849	0.562833	0.575618	0.708029	0.639259	0.614294	0.61115	0.67291	0.533603	0.461528	0.444939	0.617466	0.536478	0.472671	0.46033	0.609948	0.656088	0.697885	0.510753	0.735782	0.658537	0.741071	0.567164	0.690104	0.609348	0.752266	0.449821	0.658768	0.61157	0.79878	0.477064	0.626066
6TY8	20581	3	1.062	0.02	34.4228	55.3224	0.899661	0.941607	0.835113	0.875796	0.903439	0.949582	0.848662	0.866866	0.599455	0.63258	0.543978	0.58211	0.626535	0.689051	0.592135	0.568528	0.911295	0.952258	0.892562	0.87092	0.915037	0.956825	0.905405	0.86372	0.804258	0.956129	0.570248	0.71365	0.768176	0.990944	0.694215	0.535445
6TYI	20583	3.3	1.06	0.8	12.0618	44.9391	0.928914	0.953822	N/A	0.833338	0.970962	0.98326	N/A	0.844365	0.652767	0.702525	N/A	0.463483	0.705863	0.763772	N/A	0.458388	0.947679	0.958248	N/A	0.896552	0.975713	0.980256	N/A	0.930233	0.880169	0.89002	N/A	0.832512	0.921569	0.96209	N/A	0.720812
6U5J	20647	3.5	1.041	0.037	75.7241	116.906	0.811548	0.840752	0.789029	0.804622	0.837519	0.915418	0.816176	0.790178	0.619843	0.591325	0.58547	0.651373	0.640622	0.655934	0.655687	0.624235	0.826903	0.928727	0.900468	0.730013	0.854416	0.941176	0.95151	0.711378	0.77188	0.938288	0.685012	0.708748	0.741581	0.991487	0.825666	0.536125
6U5N	20650	3.2	1.096	0.035	12.9039	52.2973	0.857933	0.881858	0.882256	0.818635	0.88165	0.918484	0.913998	0.795975	0.612024	0.651748	0.552624	0.609812	0.638654	0.696932	0.600801	0.601874	0.87779	0.877667	0.919283	0.849145	0.892436	0.912621	0.94697	0.812646	0.780692	0.903272	0.538117	0.81493	0.799661	0.972818	0.627803	0.728868
6U5T	20655	2.9	1.06	0.696	54.4397	92.8536	0.815197	0.860157	0.764478	0.788865	0.836649	0.897047	0.807014	0.773061	0.582595	0.64308	0.562127	0.530251	0.590941	0.683597	0.585026	0.501224	0.824972	0.836246	0.831541	0.811148	0.842677	0.8967	0.90137	0.75656	0.692393	0.88932	0.786738	0.458361	0.675317	0.934887	0.833935	0.354639
6UAN	20708	3.9	1.06	0.014	27.2807	47.4825	0.850483	0.90194	0.744005	0.806414	0.851994	0.909088	0.76227	0.786385	0.582777	0.639508	0.507122	0.526004	0.58868	0.656518	0.524457	0.514736	0.870518	0.978967	0.743902	0.754386	0.874323	0.986056	0.769231	0.734694	0.737052	0.971319	0.621951	0.453634	0.727817	0.978967	0.658537	0.41206
6UEB	20753	3.3	1.234	7	10.7887	28.8172	0.874054	0.900439	0.786462	0.863691	0.879741	0.924169	0.801369	0.835522	0.547167	0.485948	0.32748	0.643095	0.575591	0.557081	0.37982	0.629735	0.887571	0.907988	0.911765	0.86196	0.884007	0.948718	0.918605	0.811245	0.670778	0.542973	0.217647	0.885142	0.677923	0.617521	0.321429	0.810227
6UKP	20808	3.8	1.72	0.016	43.5203	72.8471	0.76161	0.786067	0.727541	0.756691	0.769275	0.799661	0.736349	0.760611	0.547944	0.470446	0.400863	0.666503	0.552763	0.480408	0.40711	0.667108	0.772142	0.673751	0.787698	0.847943	0.787165	0.710345	0.793651	0.845588	0.626609	0.398512	0.297619	0.966905	0.634939	0.423077	0.305556	0.962264
6UMM	20820	3.7	0.82	0.004	54.6126	150.417	0.858634	0.919045	0.747165	0.804471	0.846899	0.909239	0.748326	0.795509	0.598802	0.66694	0.606958	0.491345	0.603093	0.673181	0.607142	0.495491	0.87339	0.933605	0.744898	0.824022	0.86983	0.930481	0.747449	0.818008	0.737041	0.93477	0.630102	0.459963	0.742067	0.944089	0.630102	0.459963
6V0C	20993	3.5	1.31	0.055	50.9668	83.9389	0.780995	0.419609	0.849525	0.797166	0.793977	0.415635	0.877102	0.785897	0.60765	0.383664	0.59128	0.662251	0.614198	0.402662	0.619682	0.650173	0.806244	0.293617	0.947809	0.787338	0.815821	0.314363	0.954401	0.775735	0.740181	0.542553	0.672575	0.833604	0.757042	0.640426	0.764909	0.772989
6V1X	21018	3.5	1.064	0.0438	19.3271	56.4064	0.827203	0.909051	0.421296	0.703069	0.903446	0.956786	0.521688	0.790543	0.571926	0.654584	0.265234	0.42341	0.624703	0.716763	0.365741	0.429775	0.821967	0.879202	0.3	0.80057	0.916822	0.962169	0.727273	0.795082	0.69843	0.793519	0.075	0.693015	0.796193	0.960806	0.431818	0.391975
6V22	21025	3.2	1.04	6.19	39.9372	82.8296	0.881527	0.940022	0.793125	0.85354	0.8835	0.944673	0.805908	0.839804	0.617612	0.670954	0.584141	0.573018	0.641851	0.713647	0.611043	0.577539	0.898359	0.968317	0.786111	0.86165	0.89471	0.964398	0.79049	0.848684	0.791933	0.977723	0.736111	0.588592	0.784412	0.988119	0.772222	0.540049
6V4J	21041	3	1.242	0.03	42.6739	71.4452	0.679401	0.731309	0.0309978	0.706721	0.701356	0.791069	0.0503275	0.615621	0.401698	0.282954	0.0050164	0.61206	0.425515	0.348156	0.00641975	0.600375	0.728778	0.698198	0.00806452	0.873333	0.746479	0.760057	0.0263158	0.815385	0.397708	0.0277778	0	1	0.417128	0.115675	0	1
6V6B	21067	3.8	1.335	0.0233	30.1804	71.3907	0.862305	0.914087	0.725035	0.780358	0.867206	0.921603	0.734066	0.767313	0.59204	0.662683	0.404558	0.481156	0.611353	0.697898	0.431349	0.469489	0.872187	0.980198	0.794118	0.672973	0.873621	0.981453	0.787879	0.662461	0.776778	0.966054	0.235294	0.464865	0.76444	0.982979	0.352941	0.384824
6VAL	21142	3.9	1.06	2.82	38.879	61.681	0.891839	0.928942	0.618454	0.830292	0.912482	0.948673	0.650739	0.830956	0.643151	0.689141	0.00184162	0.593964	0.679349	0.734527	0.00192864	0.614961	0.906969	0.912138	0.560606	0.92298	0.921484	0.938789	0.571429	0.911063	0.816767	0.804469	0	0.915404	0.83115	0.840366	0	0.877525
6VCD	21149	3	1.056	0.03	12.6411	45.207	0.798115	0.872074	0.633682	0.786399	0.797257	0.886854	0.672326	0.771778	0.604198	0.581929	0.45277	0.652754	0.614351	0.622689	0.47474	0.641353	0.802721	0.963483	0.868217	0.681985	0.803468	0.980132	0.947826	0.647321	0.74344	0.859551	0.620155	0.696691	0.728614	0.932394	0.728682	0.592871
6VFH	21172	3.9	1.03	0.018	21.5551	39.3026	0.93157	0.958442	N/A	0.795118	0.940307	0.965182	N/A	0.774206	0.661074	0.731238	N/A	0.306434	0.685431	0.759797	N/A	0.306791	0.949495	0.967456	N/A	0.844828	0.952113	0.974194	N/A	0.8	0.886364	0.97929	N/A	0.344828	0.885787	0.991098	N/A	0.263158
6VK1	21223	3.9	1.35	0.025	27.2626	44.5601	0.901115	0.931293	N/A	0.819201	0.906912	0.936511	N/A	0.823233	0.61532	0.679011	N/A	0.441742	0.634901	0.704906	N/A	0.444188	0.919042	0.93702	N/A	0.867257	0.925684	0.943662	N/A	0.874372	0.836944	0.920123	N/A	0.597345	0.841743	0.955178	N/A	0.515556
6VQ6	21317	3.9	1.06	0.25	78.64	121.681	0.802334	0.860853	0.691412	0.726233	0.803172	0.86175	0.716746	0.722778	0.546615	0.634519	0.4762	0.393596	0.552072	0.643666	0.479847	0.393242	0.809208	0.813944	0.849602	0.782116	0.817201	0.824878	0.858171	0.782405	0.640312	0.762196	0.810757	0.309404	0.638313	0.766614	0.816733	0.290634
6VVO	21405	3.4	1.06	0.044	17.892	58.1867	0.900038	0.930932	0.902774	0.860686	0.905758	0.939382	0.911445	0.853613	0.624475	0.665655	0.620776	0.576742	0.648815	0.698398	0.655848	0.585951	0.917369	0.954137	0.937751	0.85957	0.915451	0.951538	0.9375	0.850197	0.827517	0.930755	0.811245	0.706682	0.843963	0.972122	0.891566	0.655719
6W8X	21579	3.4	1.08	0.00955	39.8234	64.3575	0.850155	0.936728	0.869271	0.755921	0.856904	0.944133	0.877827	0.757426	0.570843	0.63942	0.62146	0.448529	0.590588	0.675095	0.646943	0.450595	0.873737	0.954545	0.913319	0.750373	0.870736	0.950673	0.911205	0.743472	0.714646	0.907308	0.776956	0.465723	0.713499	0.948307	0.808668	0.38301
6W98	21580	2.9	1.0605	10	30.4047	55.0705	0.859733	0.908036	0.81433	0.847476	0.885714	0.946442	0.85197	0.856959	0.610973	0.632715	0.507129	0.648145	0.639486	0.690165	0.56	0.643263	0.873381	0.900208	0.825	0.877759	0.891738	0.928571	0.88	0.86715	0.781295	0.910603	0.490625	0.833616	0.792977	0.96603	0.561514	0.778929
6WB8	21586	3.2	1.05	0.05	14.3616	45.7726	0.885487	0.935577	0.831224	0.818364	0.888416	0.942364	0.855918	0.793239	0.605732	0.665923	0.560929	0.51655	0.639361	0.715177	0.599671	0.51851	0.898433	0.935606	0.887097	0.83181	0.898089	0.941307	0.894737	0.807143	0.836305	0.924242	0.717742	0.720293	0.838395	0.956357	0.834677	0.610701
6WBG	21589	3	1.026	0.016	34.1839	60.7712	0.927671	0.95014	0.858843	0.893289	0.931924	0.958653	0.871812	0.874142	0.647278	0.688944	0.46355	0.59031	0.675981	0.721243	0.489972	0.615115	0.937292	0.953247	0.89011	0.911197	0.938956	0.964072	0.922222	0.873418	0.879983	0.945455	0.43956	0.801802	0.897841	0.978571	0.604396	0.772201
6WJV	21701	3.5	1.029	0.06	16.5044	68.972	0.777064	0.843593	0.663844	0.766591	0.802736	0.894874	0.759782	0.719837	0.581599	0.596958	0.467244	0.605378	0.580416	0.636325	0.498864	0.567168	0.79206	0.908571	0.777215	0.716641	0.846479	0.962264	0.912162	0.655738	0.700472	0.915429	0.594937	0.585557	0.666528	0.974178	0.660668	0.443873
6WXB	21954	2.9	1.03	1.5	30.5195	54.7686	0.85599	0.927218	0.840523	0.829477	0.859301	0.936128	0.857476	0.814857	0.506889	0.639925	0.208523	0.660767	0.522029	0.68978	0.227841	0.660998	0.868041	0.907246	0.906746	0.813531	0.863229	0.899083	0.919588	0.788973	0.602749	0.721739	0.0535714	0.991749	0.627329	0.808696	0.0775348	0.983361
6X8M	22094	2.2	0.8625	0.02	16.9975	60.1862	0.862401	0.92989	0.84682	0.837246	0.857148	0.936155	0.860917	0.795109	0.546244	0.562247	0.434118	0.626249	0.567961	0.6053	0.484162	0.616171	0.862816	0.985294	0.873684	0.780702	0.85906	1	0.903226	0.6875	0.65343	0.779412	0.157895	0.991228	0.697417	0.897059	0.311828	0.9
6XBD	22116	3.1	0.832	0.27	39.6712	98.1041	0.886249	0.943336	0.846358	0.818813	0.885539	0.945121	0.85701	0.813537	0.543875	0.577524	0.544444	0.490646	0.555927	0.598513	0.565063	0.482101	0.90183	0.944444	0.944056	0.804911	0.892021	0.942714	0.941176	0.786033	0.702579	0.65942	0.713287	0.769441	0.733139	0.727639	0.843823	0.677596
6XPD	22285	3.8	0.83	0.017	10.8621	36.878	0.890911	0.950012	0.741455	0.794336	0.89439	0.966183	0.733967	0.756609	0.590364	0.674215	0.455711	0.432041	0.629137	0.730844	0.492695	0.429567	0.90429	0.952261	0.92	0.778481	0.913349	0.976109	0.93617	0.689655	0.825083	0.959799	0.56	0.56962	0.80298	0.97733	0.62	0.420382
6XQN	22290	3.3	1.064	0.015	37.8466	58.7939	0.87731	0.930968	0.465594	0.739494	0.894578	0.945209	0.516418	0.722331	0.622842	0.685036	0.298416	0.447657	0.645224	0.711873	0.309693	0.453102	0.896819	0.936556	0.4375	0.80303	0.918065	0.954162	0.608696	0.776398	0.800621	0.821752	0.40625	0.768939	0.822745	0.853239	0.516129	0.742188
6LZ3	30022	3.2	1.061	0.018	13.4938	43.7737	0.876916	0.885339	0.811528	0.876975	0.879546	0.890958	0.817357	0.876929	0.625964	0.587037	0.489343	0.670895	0.628752	0.598816	0.498065	0.666379	0.892968	0.946871	0.93	0.842958	0.895187	0.960097	0.93	0.834571	0.770941	0.842975	0.76	0.710233	0.765381	0.8707	0.77	0.673846
6M39	30071	3.6	1.04	0.05	39.7053	64.0662	0.852615	0.899684	0.812938	0.857403	0.856271	0.917818	0.83331	0.845672	0.610829	0.502317	0.567528	0.66352	0.615071	0.530031	0.601375	0.647155	0.866453	0.954286	0.939633	0.799474	0.866638	0.96473	0.944928	0.775785	0.748932	0.931429	0.737533	0.69165	0.747027	0.982857	0.855072	0.608987
7BTO	30180	4	1.35	0.0455	19.7155	86.6058	0.822744	0.847823	0.763932	0.820644	0.817312	0.855593	0.772978	0.801776	0.605076	0.586539	0.537443	0.634871	0.605934	0.598093	0.547431	0.626508	0.842185	0.909766	0.848739	0.79282	0.838229	0.9229	0.871345	0.758879	0.747724	0.921444	0.655462	0.649963	0.73826	0.939232	0.677871	0.61013
7BW4	30226	3.7	0.8	0.01	11.1499	67.7847	0.791623	0.872268	0.616146	0.77625	0.793749	0.875923	0.634629	0.764988	0.57478	0.630891	0.43007	0.572937	0.584095	0.650106	0.445644	0.568918	0.815471	0.885417	0.536313	0.855072	0.819939	0.893333	0.558824	0.85124	0.724138	0.897917	0.351955	0.683575	0.733833	0.926625	0.413408	0.649635
6H05	108	2.9	1.061	0.15	18.4481	31.9016	0.806681	0.865676	0.820327	0.737803	0.806213	0.865549	0.821011	0.73605	0.575214	0.589424	0.517638	0.596857	0.580958	0.597338	0.525524	0.598992	0.830508	0.866667	0.936508	0.710843	0.830508	0.866667	0.936508	0.710843	0.690678	0.733333	0.460317	0.819277	0.720339	0.788889	0.492063	0.819277
6H3C	132	3.9	0.86	0.00816	18.8764	143.775	0.733853	0.795631	0.672678	0.697996	0.779466	0.849703	0.724676	0.72411	0.553944	0.593923	0.466331	0.555201	0.559608	0.60787	0.479396	0.547562	0.744194	0.71495	0.799677	0.747167	0.809135	0.835821	0.829175	0.763679	0.693438	0.745933	0.512116	0.732003	0.702178	0.779014	0.55	0.697222
6H3I	133	3.5	0.82	0.072	35.109	103.008	0.791194	0.763368	0.771423	0.804647	0.78176	0.777129	0.789697	0.777427	0.633054	0.448023	0.559176	0.693311	0.636156	0.463236	0.58563	0.683366	0.794763	0.766497	0.968937	0.705054	0.786253	0.75	0.974937	0.673453	0.748171	0.807107	0.817204	0.703775	0.734773	0.888325	0.9092	0.621795
6H3N	136	3.3	1.1	0.027	19.6798	52.8793	0.854739	0.834288	0.872869	0.84339	0.865734	0.903428	0.892197	0.818238	0.603939	0.4632	0.633477	0.61392	0.620042	0.49502	0.679495	0.596691	0.867092	0.786364	0.921147	0.833738	0.876475	0.902439	0.942544	0.78022	0.770867	0.8	0.844683	0.688107	0.738503	0.853881	0.891148	0.55092
6HRA	257	3.7	1.012	0.04	31.413	61.1716	0.851998	0.909539	0.678242	0.810925	0.866951	0.924307	0.730697	0.811095	0.573203	0.620463	0.481103	0.529412	0.584002	0.642873	0.489941	0.526169	0.866207	0.949239	0.775862	0.765568	0.888716	0.95935	0.876289	0.775556	0.749655	0.945431	0.482759	0.52381	0.751043	0.97201	0.517241	0.477612
6N52	346	4	1.06	0.031	38.0801	54.9751	0.828793	0.885714	0.773987	0.787781	0.829257	0.885094	0.790274	0.79584	0.577284	0.667624	0.492201	0.511675	0.579513	0.671375	0.495495	0.512288	0.844315	0.922515	0.826271	0.765924	0.848627	0.939759	0.84188	0.767956	0.673127	0.967836	0.508475	0.414013	0.671835	0.967836	0.508475	0.410828
6NCV	438	3.7	1.06	0.1	13.9393	30.8658	0.852759	0.890433	N/A	0.796549	0.845997	0.897358	N/A	0.746005	0.583986	0.630384	N/A	0.514623	0.601285	0.674831	N/A	0.488875	0.860806	0.972294	N/A	0.690476	0.859031	0.968985	N/A	0.63619	0.756149	0.987013	N/A	0.403439	0.713463	0.998268	N/A	0.277188
6ND0	439	3.5	1.056	0.0153	43.6544	68.9233	0.827419	0.827186	0.824817	0.828343	0.829657	0.842551	0.842778	0.814953	0.587688	0.577296	0.544903	0.607219	0.593143	0.602376	0.573733	0.59236	0.840415	0.835616	0.902128	0.823236	0.840087	0.86185	0.917031	0.790076	0.720207	0.923679	0.674468	0.587313	0.70883	0.96507	0.744681	0.510854
6NPY	476	3.8	0.84	0.00926	24.8886	63.5759	0.761446	0.818379	0.628067	0.731546	0.750005	0.827395	0.660675	0.682205	0.600646	0.617608	0.498626	0.601398	0.604873	0.633175	0.512616	0.593656	0.772822	0.866197	0.881579	0.668831	0.754717	0.88102	0.927536	0.578125	0.712656	0.842723	0.789474	0.580087	0.71623	0.870588	0.815789	0.555066
6NTS	510	3.6	1.064	0.3	31.3511	48.2335	0.873876	0.922997	0.756783	0.775165	0.872853	0.924986	0.760273	0.759733	0.651345	0.752322	0.507593	0.434362	0.655177	0.758118	0.509188	0.434127	0.894355	0.929594	0.981818	0.795389	0.891323	0.931707	0.981818	0.769231	0.774194	0.940334	0.927273	0.348703	0.772213	0.943914	0.927273	0.330435
6NYF	542	3.2	1.06	0.35	71.9572	124.218	0.719157	0.575079	0.698414	0.738772	0.708146	0.553084	0.703142	0.720962	0.629434	0.390971	0.536908	0.690587	0.630509	0.396994	0.546193	0.687046	0.713746	0.770115	0.915045	0.598561	0.709012	0.781609	0.916937	0.583144	0.6875	0.614943	0.872244	0.589568	0.669039	0.66092	0.894293	0.544604
6NZ0	553	2.4	1.046	0.053	21.5152	44.9374	0.810042	0.576687	0.819202	0.82158	0.811393	0.616114	0.822864	0.82213	0.615771	0.307281	0.488053	0.725347	0.628312	0.316517	0.52445	0.723108	0.808149	0.555556	0.9163	0.755224	0.814894	0.608696	0.918605	0.767273	0.687606	0.555556	0.405286	0.889552	0.714783	0.62963	0.513636	0.856707
6O1N	593	2.9	1.059	0.31	38.1913	68.0889	0.841223	0.889791	0.607086	0.81103	0.841083	0.903514	0.638498	0.784176	0.611772	0.634865	0.354956	0.608487	0.618563	0.665457	0.367159	0.590442	0.852567	0.985185	0.957447	0.70071	0.846657	0.984023	0.944444	0.661078	0.760164	0.93251	0.585106	0.58881	0.738698	0.973597	0.712766	0.483258
6O6B	632	2.7	0.837	0.024	11.0165	36.9046	0.865576	0.891943	0.839226	0.859643	0.874106	0.913583	0.873053	0.838075	0.523206	0.475536	0.325297	0.637465	0.541404	0.524109	0.36937	0.627664	0.880415	0.915709	0.887446	0.853342	0.878602	0.936207	0.918142	0.792988	0.648261	0.60728	0.23088	0.863725	0.644571	0.653475	0.331871	0.785912
6O84	650	3.9	1.07	0.03	23.697	31.8848	0.904624	0.944615	0.861434	0.77062	0.929029	0.962805	0.869061	0.747222	0.608352	0.699392	0.391071	0.31487	0.638573	0.742329	0.41635	0.305189	0.92029	0.984568	0.916667	0.672619	0.940577	0.981781	1	0.694118	0.812802	0.976852	0.25	0.220238	0.814095	0.99689	0.333333	0.14881
6KMF	724	3.6	1.12	5.5	46.9825	57.1159	0.781031	0.570285	0.750801	0.808036	0.778997	0.573146	0.762628	0.798669	0.633661	0.283069	0.521215	0.712313	0.637333	0.296223	0.564019	0.694612	0.781312	0.575758	0.87106	0.741987	0.786744	0.666667	0.912088	0.707196	0.680915	0.939394	0.575931	0.725962	0.678463	0.967742	0.643478	0.683524
6KS6	758	3	0.659	0.005	25.0125	218.582	0.872127	0.938861	0.799698	0.815062	0.877031	0.948694	0.817893	0.791604	0.602453	0.647399	0.480843	0.595912	0.628095	0.69343	0.516913	0.588062	0.887878	0.944069	0.940422	0.77406	0.892026	0.951374	0.947103	0.736022	0.788542	0.841128	0.364253	0.918045	0.823792	0.927068	0.443505	0.853629
6KWY	781	2.7	1.04	0.05	23.5991	98.6653	0.895053	0.946477	0.85948	0.862053	0.902936	0.962661	0.889152	0.824547	0.594912	0.623884	0.574634	0.576419	0.646802	0.714702	0.663865	0.561219	0.905392	0.968867	0.87672	0.852609	0.915817	0.976298	0.930295	0.783726	0.792391	0.924969	0.601058	0.769746	0.789752	0.99245	0.781935	0.556338
6KZO	791	3.3	1.091	0.03	31.3995	47.6891	0.913427	0.95209	0.603963	0.839735	0.919435	0.959046	0.620083	0.842811	0.625779	0.697154	0.364553	0.46793	0.663059	0.74771	0.378709	0.475086	0.92236	0.975327	0.736842	0.794574	0.925668	0.975962	0.736842	0.798165	0.84472	0.96807	0.684211	0.527132	0.847034	0.997085	0.684211	0.457031
6L47	831	3.5	1.045	4	24.032	38.2825	0.937599	0.958803	N/A	0.885874	0.946618	0.967954	N/A	0.880242	0.625466	0.700959	N/A	0.443063	0.666552	0.755589	N/A	0.459297	0.961399	0.978512	N/A	0.915179	0.961702	0.985915	N/A	0.886957	0.832328	0.966942	N/A	0.46875	0.829268	0.983221	N/A	0.419643
6LHS	896	3.4	1.4	0.95	38.705	64.3536	0.806767	0.843072	0.00435493	0.772325	0.801884	0.851875	0.00689655	0.745335	0.632057	0.610352	0	0.655658	0.640679	0.632101	0	0.651274	0.81293	0.961842	0	0.651734	0.811896	0.960811	0	0.631841	0.770977	0.869737	0	0.66474	0.768436	0.911842	0	0.612482
6LLE	912	2.9	1.245	0.06	24.1869	46.6561	0.888409	0.911071	0.897274	0.859112	0.889696	0.919614	0.907896	0.837899	0.581917	0.611956	0.468273	0.592078	0.592802	0.638445	0.48776	0.581935	0.89902	0.910603	0.970588	0.850949	0.901554	0.913866	0.982143	0.841121	0.695098	0.704782	0.329412	0.850949	0.72888	0.775468	0.388235	0.825613
6LVB	988	2.8	1.07	0.07	39.3406	63.5172	0.874679	0.875906	0.860038	0.881883	0.8754	0.882451	0.873655	0.874021	0.637018	0.540247	0.583543	0.696802	0.651724	0.582561	0.630212	0.686511	0.879763	0.856452	0.924099	0.862493	0.878146	0.853288	0.9334	0.853526	0.778436	0.83871	0.703036	0.800963	0.774066	0.925806	0.799809	0.709071
3J2V	2278	3.5	0.9333	1.35	23.718	54.0137	0.911967	0.929074	N/A	0.881957	0.912623	0.930079	N/A	0.881335	0.614166	0.646796	N/A	0.556775	0.623952	0.661474	N/A	0.557883	0.929066	0.92	N/A	0.945813	0.926916	0.918033	N/A	0.94359	0.823529	0.898667	N/A	0.684729	0.821181	0.911765	N/A	0.653465
5FWK	3337	3.9	1.315	0.02	38.9456	70.4335	0.747067	0.761355	0.715419	0.744686	0.813009	0.852337	0.816285	0.75975	0.564672	0.594158	0.510735	0.554492	0.576415	0.618744	0.533721	0.546248	0.759975	0.679219	0.847518	0.814876	0.841525	0.830443	0.871698	0.835859	0.688903	0.814505	0.471631	0.641322	0.690506	0.83921	0.528369	0.589134
5O3L	3741	3.4	1.04	0.02	14.4612	41.7507	0.414732	N/A	0.636912	0.230121	0.418777	N/A	0.638445	0.23592	0.501933	N/A	0.499099	0.504272	0.495217	N/A	0.517635	0.476695	0.506849	N/A	0.966667	0.1275	0.495495	N/A	0.955782	0.13172	0.472603	N/A	0.712121	0.275	0.447043	N/A	0.853659	0.112782
5OYB	3860	3.8	1.075	0.024	31.5475	47.7565	0.891496	0.938513	0.739466	0.848908	0.895482	0.948954	0.762035	0.82688	0.572653	0.648474	0.529861	0.469086	0.590513	0.685467	0.548796	0.461878	0.904167	0.963942	0.882979	0.811284	0.915619	0.965468	0.922222	0.808511	0.746528	0.983173	0.712766	0.36965	0.732962	0.995192	0.776596	0.298828
5OYP	3863	3.2	1.063	4	20.0951	44.7078	0.873752	0.701677	0.886222	0.89496	0.873926	0.719794	0.899785	0.884264	0.659143	0.471607	0.54617	0.755672	0.675332	0.504959	0.593296	0.753375	0.886044	0.61039	0.905797	0.922897	0.882436	0.643836	0.907407	0.911846	0.759283	0.701299	0.48913	0.943925	0.776637	0.831169	0.576087	0.896714
6EZM	4160	3.2	1.065	0.116	24.3302	32.1789	0.873804	0.951729	0.829769	0.855481	0.886885	0.959979	0.868171	0.837199	0.612066	0.665844	0.516965	0.644253	0.63896	0.717613	0.564965	0.641323	0.880741	0.984375	0.848545	0.826173	0.898746	0.991263	0.938569	0.775457	0.796373	0.951823	0.535714	0.873086	0.790175	0.997391	0.639203	0.744724
6F1Y	4171	3.4	1.34	0.1	30.3297	52.53	0.781537	0.849941	0.68881	0.687768	0.795123	0.873702	0.726238	0.664107	0.605525	0.681734	0.604113	0.483619	0.614291	0.69672	0.608808	0.48456	0.802744	0.876471	0.945946	0.65534	0.814385	0.918605	0.942857	0.586957	0.725557	0.885294	0.918919	0.427184	0.733219	0.911243	0.918919	0.407767
6F1Z	4172	3.4	1.34	0.131	18.5062	31.7519	0.78597	0.892428	0.747996	0.67928	0.78093	0.926092	0.737754	0.537617	0.591239	0.678916	0.609151	0.477864	0.595976	0.691064	0.621485	0.468779	0.818868	0.974359	0.903846	0.583333	0.807692	0.982759	0.944444	0.357143	0.698113	0.940171	0.711538	0.395833	0.693182	0.940171	0.75	0.357895
6FBV	4230	3.5	1.061	0.03	16.5865	45.2102	0.828885	0.872176	0.789507	0.811985	0.840126	0.895465	0.804818	0.811374	0.566707	0.567725	0.543235	0.577599	0.577667	0.592518	0.564763	0.571607	0.849684	0.842982	0.844604	0.858113	0.864152	0.887383	0.862222	0.845032	0.718987	0.845614	0.597122	0.673962	0.718056	0.883513	0.661871	0.60571
6G1K	4339	3.6	1.09	0.014	15.9072	61.0102	0.905857	0.934749	0.0402299	0.861255	0.910644	0.939758	0.0463032	0.861156	0.600002	0.650446	0	0.513959	0.621756	0.683246	0	0.516935	0.920525	0.95612	0	0.856808	0.926458	0.963476	0.125	0.851852	0.805556	0.949769	0	0.519953	0.809542	0.983768	0	0.461538
6I5T	4418	3.9	0.85	0.025	29.0231	79.2818	0.804258	0.848854	0.789653	0.792224	0.818421	0.867328	0.834498	0.786117	0.589202	0.543914	0.544937	0.62806	0.593012	0.585555	0.597838	0.594013	0.818234	0.920635	0.958998	0.708515	0.816594	0.922131	0.991935	0.644612	0.724755	0.944444	0.635535	0.676856	0.682614	0.997333	0.812785	0.488346
6I9E	4433	3.7	1.5975	0.08	110.001	165.82	0.832144	0.839273	0.809263	0.840497	0.829381	0.844218	0.821992	0.827693	0.630853	0.620077	0.565382	0.665373	0.637609	0.644136	0.585777	0.659772	0.841699	0.754692	0.955556	0.81654	0.837725	0.748619	0.959804	0.805481	0.769369	0.939678	0.871498	0.658745	0.754892	0.97185	0.914976	0.599144
6IAW	4440	3.8	1.063	1.67	15.6112	44.5925	0.842023	0.808572	0.807949	0.864217	0.8425	0.810849	0.823943	0.860157	0.609321	0.535771	0.597634	0.637314	0.605409	0.546398	0.606337	0.624585	0.854324	0.828622	0.942652	0.833434	0.855128	0.843173	0.939891	0.828982	0.649444	0.913428	0.942652	0.461215	0.633417	0.920071	0.944444	0.431159
6Q5U	4461	2.8	1.06	2.5	77.9432	112.268	0.85166	0.881536	0.856998	0.840454	0.853306	0.889847	0.867715	0.831082	0.654415	0.617456	0.614644	0.692866	0.67351	0.656239	0.654317	0.692219	0.861209	0.91311	0.956501	0.770737	0.858759	0.9081	0.963584	0.754276	0.82307	0.897866	0.833097	0.796083	0.811765	0.92378	0.885525	0.723017
6QJT	4567	3.7	1.5975	0.078	23.6125	43.429	0.884844	0.946138	0.782702	0.856194	0.875323	0.950751	0.795271	0.819272	0.622861	0.65954	0.550401	0.609958	0.634897	0.683875	0.559383	0.612112	0.902676	0.956044	0.947368	0.831395	0.893733	0.959538	0.964286	0.782609	0.793187	0.945055	0.736842	0.651163	0.781022	0.972527	0.77193	0.581395
6QLE	4580	3.6	1.09	0.026	22.6699	73.0297	0.873107	0.921697	0.838357	0.791128	0.889085	0.941434	0.858079	0.789459	0.615054	0.680752	0.571949	0.502372	0.639653	0.718141	0.598865	0.498968	0.889397	0.936879	0.934545	0.779167	0.907367	0.964083	0.947761	0.771154	0.804158	0.915603	0.701818	0.625	0.808277	0.948847	0.785455	0.540426
6QP6	4611	3.2	1.012	0.04	30.6691	48.7565	0.882491	0.924547	0.754688	0.843191	0.89569	0.944493	0.7812	0.829888	0.623666	0.647302	0.48857	0.613442	0.652505	0.693567	0.517622	0.615121	0.895341	0.910857	0.913462	0.864542	0.912971	0.93992	0.938144	0.848138	0.83052	0.819429	0.663462	0.884462	0.853979	0.88812	0.721154	0.820675
6R7X	4746	3.5	0.822	0.017	24.4965	53.5086	0.912548	0.944904	0.839376	0.875686	0.921434	0.955966	0.863461	0.857632	0.600901	0.642795	0.445956	0.565317	0.616869	0.672713	0.475834	0.553062	0.928069	0.978149	0.877778	0.844282	0.928447	0.979757	0.904762	0.816199	0.789679	0.844473	0.222222	0.810219	0.824451	0.929306	0.277778	0.745098
6R81	4749	3.9	1.06	0.33	12.8401	36.3051	0.808756	0.890385	0.726778	0.688587	0.811342	0.898187	0.731075	0.68872	0.577841	0.67194	0.58856	0.413297	0.588167	0.694911	0.598891	0.402758	0.82146	0.928251	0.914894	0.606952	0.82906	0.942056	0.923913	0.605178	0.720317	0.964126	0.829787	0.256684	0.711504	0.968421	0.840426	0.218329
6RB9	4789	3.2	1.07	0.045	13.9248	56.0699	0.836259	0.865049	0.885345	0.75765	0.848595	0.938892	0.907213	0.661475	0.609318	0.523708	0.659245	0.555617	0.630653	0.557617	0.707071	0.52706	0.852907	1	0.951724	0.643357	0.868223	1	0.964835	0.53268	0.806395	0.917293	0.855172	0.694056	0.8	0.992481	0.938796	0.494485
6RJ0	4899	3.7	1.06	0.0138	20.1817	44.299	0.830108	0.803506	0.833703	0.831288	0.819066	0.804759	0.841148	0.803578	0.629886	0.493366	0.57521	0.684703	0.639389	0.522017	0.609082	0.675727	0.831349	0.74359	0.974093	0.742647	0.819172	0.722222	0.973822	0.706897	0.765873	0.820513	0.740933	0.775735	0.753479	0.897436	0.88601	0.638376
6RKD	4907	3.2	1.11	0.068	35.054	47.9624	0.882393	0.89414	0.876147	0.873802	0.885088	0.903962	0.899115	0.85858	0.617685	0.594024	0.593573	0.645613	0.644317	0.651719	0.64303	0.63797	0.896326	0.869693	0.981735	0.895597	0.896406	0.868302	0.989899	0.889401	0.772105	0.775988	0.655251	0.804688	0.783333	0.882006	0.738532	0.701009
6RQF	4981	3.6	1.065	0.0144	43.8289	64.6837	0.87721	0.936382	0.79941	0.846706	0.879214	0.940425	0.813524	0.836514	0.601087	0.64279	0.539113	0.582403	0.61364	0.669417	0.557494	0.578941	0.886773	0.953356	0.898305	0.806242	0.885993	0.951669	0.910345	0.792094	0.783325	0.973834	0.640678	0.620286	0.782766	0.989749	0.711864	0.572549
3J4U	5764	3.5	1.1	0.025	39.6898	71.3061	0.792204	0.772845	0.773718	0.80927	0.792323	0.788348	0.789408	0.795693	0.593645	0.541587	0.54916	0.636135	0.600384	0.569494	0.574176	0.625673	0.804736	0.684615	0.808531	0.839595	0.801627	0.692464	0.834686	0.817172	0.702952	0.825	0.756398	0.631485	0.701174	0.87234	0.839506	0.560624
3J6J	5925	3.6	1.1	0.3	6.03192	7.36808	0.892671	0.927837	N/A	0.769696	0.89224	0.929437	N/A	0.741533	0.334742	0.326324	N/A	0.364101	0.343639	0.338807	N/A	0.360726	0.912258	0.92775	N/A	0.855422	0.916435	0.934397	N/A	0.850649	0.370323	0.243021	N/A	0.837349	0.368353	0.252059	N/A	0.79878
3J7L	6000	3.8	0.99	5	20.6141	54.1817	0.778181	0.263158	0.842228	0.83412	0.7652	0.242684	0.866831	0.790865	0.634408	0.412017	0.560118	0.716942	0.650088	0.443196	0.615617	0.708261	0.815126	0.122449	0.919753	0.879245	0.806338	0.153846	0.942029	0.791667	0.741597	0.632653	0.555556	0.875472	0.755319	0.770833	0.654321	0.815385
3J89	6123	3.6	1.02	1.1	5.18911	9.01249	0.873659	0.907261	N/A	0.104197	0.939673	0.974956	N/A	0.266294	0.37928	0.393023	N/A	0.0774496	0.410438	0.426181	N/A	0.0821097	0.812044	0.837429	N/A	0.105263	0.95756	1	N/A	0.111111	0.306569	0.298677	N/A	0.526316	0.357724	0.350951	N/A	0.526316
3J9C	6224	2.9	1.28	0.045	24.0997	44.6767	0.835972	0.8127	0.886313	0.791118	0.835114	0.816828	0.887424	0.786487	0.539484	0.482278	0.55222	0.551755	0.563951	0.512441	0.596335	0.552831	0.849412	0.774648	0.927835	0.7875	0.834688	0.757143	0.920732	0.77037	0.625882	0.619718	0.510309	0.76875	0.682353	0.746479	0.654639	0.6875
3JA7	6324	3.6	1	0.016	24.0818	95.5852	0.863294	0.926092	0.747124	0.839319	0.864288	0.930404	0.782401	0.814286	0.614933	0.621324	0.475879	0.646632	0.627374	0.651285	0.506126	0.638947	0.873415	0.96337	0.915094	0.773339	0.873052	0.962165	0.962838	0.730998	0.76664	0.914835	0.454403	0.710503	0.771319	0.957486	0.552215	0.649816
3JBT	6480	3.8	1.32	0.04	89.8045	146.92	0.661307	0.709472	0.617665	0.656031	0.822314	0.893742	0.783906	0.746381	0.576037	0.537772	0.530028	0.61866	0.57471	0.560901	0.549812	0.595046	0.684028	0.80033	0.787028	0.565363	0.880689	0.904028	0.957111	0.815343	0.698464	0.780941	0.612294	0.693212	0.687662	0.843857	0.658635	0.60534
3JCL	6526	4	1.46	0.07	24.4089	77.7143	0.764695	0.789667	0.752669	0.756306	0.816294	0.880915	0.826712	0.734631	0.559287	0.537382	0.551069	0.578899	0.571068	0.56903	0.592227	0.558304	0.788198	0.732749	0.782609	0.831029	0.850286	0.876777	0.880259	0.779559	0.712281	0.789704	0.611957	0.728879	0.718571	0.870895	0.73064	0.596815
3JCF	6551	3.8	1.275	0.04	34.9245	69.4294	0.903808	0.930244	0.931923	0.849626	0.909736	0.937024	0.940252	0.84486	0.602084	0.658023	0.624162	0.505538	0.627274	0.689157	0.655723	0.523068	0.915186	0.966341	0.954717	0.812165	0.92648	0.973398	0.961686	0.819599	0.789112	0.967427	0.667925	0.552773	0.799656	0.982609	0.754717	0.518851
5WTE	6686	3.4	1.35	0.018	23.8746	53.953	0.872117	0.742117	0.883488	0.882042	0.874515	0.751615	0.888875	0.882126	0.618567	0.355087	0.552526	0.693827	0.620096	0.358961	0.567535	0.687956	0.886584	0.821429	0.944649	0.856061	0.885953	0.821429	0.944649	0.854592	0.706777	0.678571	0.509225	0.84596	0.718837	0.678571	0.568266	0.827848
5ZX5	6975	3.3	1.23	0.013	19.1846	77.0337	0.86365	0.927402	0.499178	0.786541	0.86386	0.928653	0.50178	0.781609	0.603286	0.649676	0.367422	0.544295	0.609857	0.660846	0.372099	0.543082	0.879914	0.974359	0.880435	0.701914	0.878508	0.974334	0.891304	0.695212	0.803747	0.869376	0.565217	0.700091	0.814189	0.897436	0.597826	0.675479
6A6B	6988	3.1	1.32	0.02	21.6096	41.5316	0.520474	N/A	0.711673	0.272492	0.533133	N/A	0.722669	0.276402	0.500333	N/A	0.516396	0.479556	0.5069	N/A	0.534036	0.472138	0.595687	N/A	0.895238	0.204969	0.603774	N/A	0.893564	0.192982	0.521563	N/A	0.559524	0.47205	0.541384	N/A	0.632458	0.421384
6AZ0	7023	3.4	1.03	0.08	16.5987	30.9651	0.892741	0.930016	0.801145	0.868854	0.908466	0.952316	0.828468	0.857204	0.555519	0.530892	0.519386	0.591757	0.582854	0.588793	0.579016	0.576501	0.906748	0.931165	0.954918	0.865672	0.915054	0.948646	0.964646	0.837563	0.710008	0.686082	0.532787	0.779851	0.695435	0.729833	0.670782	0.658095
6B3Q	7041	3.7	1.073	0.053	13.797	59.4483	0.858233	0.9038	0.832087	0.830237	0.864305	0.916061	0.852496	0.814767	0.574809	0.605468	0.631791	0.526291	0.584056	0.631271	0.664126	0.51252	0.874028	0.960598	0.943343	0.769048	0.878319	0.970803	0.955631	0.735922	0.703992	0.986413	0.787535	0.421429	0.690229	0.995918	0.844193	0.356459
6BAJ	7074	3.2	1.1	0.07	34.6447	46.7005	0.854669	0.912637	0.858942	0.774706	0.859681	0.922663	0.871435	0.758524	0.594509	0.643904	0.610776	0.520696	0.616726	0.685565	0.645132	0.508919	0.873272	0.978246	0.969754	0.675337	0.877716	0.983667	0.975096	0.648936	0.781106	0.951734	0.763705	0.54817	0.777114	0.9829	0.8431	0.449219
6BHU	7099	3.1	0.817	1.5	30.7731	92.9684	0.886161	0.932998	0.823047	0.799362	0.902845	0.949612	0.827526	0.821254	0.610315	0.67552	0.498293	0.498009	0.642434	0.717631	0.524585	0.510435	0.895613	0.922274	0.890756	0.829912	0.921943	0.959128	0.881356	0.847176	0.829803	0.893271	0.478992	0.791789	0.859112	0.948235	0.596639	0.727003
6BQ1	7129	3.6	1.3	0.05	27.1586	126.926	0.831886	0.887257	0.342259	0.734308	0.862461	0.918832	0.437546	0.738239	0.603294	0.667556	0.221563	0.480334	0.627593	0.705287	0.229126	0.471461	0.84481	0.896901	0.744186	0.726075	0.884761	0.938366	0.80597	0.741633	0.775547	0.850854	0.44186	0.615118	0.792726	0.911389	0.482353	0.524802
6BQN	7130	3.9	1.33	2.8	54.0398	79.6054	0.786896	0.826131	0.774295	0.776053	0.787445	0.832217	0.775643	0.774396	0.521284	0.527763	0.663168	0.437699	0.521252	0.530511	0.665429	0.435102	0.801544	0.840964	0.846154	0.756542	0.804251	0.853234	0.846154	0.756351	0.564498	0.898795	0.871154	0.225256	0.562431	0.903382	0.873077	0.216895
6BWI	7299	3.7	1.23	0.013	18.4093	75.9517	0.775903	0.866767	0.320497	0.665762	0.775497	0.870146	0.323378	0.658061	0.559216	0.614614	0.281911	0.492127	0.565326	0.628917	0.285512	0.486534	0.791834	0.945768	0.790323	0.538397	0.803109	0.960609	0.783333	0.537367	0.725642	0.904207	0.564516	0.4399	0.726138	0.932039	0.580645	0.394271
6BZE	7314	4	1.51	0.0485	10.7086	23.8344	0.786228	0.863422	N/A	0.605949	0.79584	0.877266	N/A	0.592852	0.533106	0.597926	N/A	0.382541	0.552942	0.633745	N/A	0.365336	0.801653	0.926667	N/A	0.497976	0.824268	0.958101	N/A	0.425	0.604486	0.721667	N/A	0.319838	0.649398	0.829352	N/A	0.217213
6C1D	7329	3.2	1.3	0.014	64.0572	100.932	0.821377	0.882274	0.77657	0.777601	0.827826	0.897206	0.784199	0.773241	0.605933	0.654442	0.527187	0.587139	0.611453	0.668271	0.53709	0.582695	0.840422	0.921098	0.913636	0.730131	0.849731	0.936594	0.917808	0.731132	0.762268	0.921098	0.665909	0.637555	0.764684	0.944206	0.715909	0.599472
6C70	7352	3.5	1	8	30.7551	61.4812	0.937925	0.96313	0.746132	0.865545	0.945075	0.969763	0.674663	0.853844	0.618195	0.710008	0.149378	0.345268	0.672745	0.783328	0.168697	0.354557	0.947674	0.974916	0.9375	0.85119	0.958333	0.989011	1	0.81761	0.825581	0.995819	0.0625	0.255952	0.814211	1	0.125	0.183735
6C9I	7436	3.1	0.655	0.0164	15.0175	152.883	0.925897	0.963885	0.896781	0.873082	0.931282	0.97233	0.907587	0.84457	0.613058	0.664724	0.555247	0.550993	0.634316	0.698046	0.585443	0.537913	0.938432	0.972738	0.947566	0.861111	0.935964	0.975309	0.95229	0.822289	0.817239	0.864849	0.462547	0.94686	0.848246	0.925754	0.555347	0.876574
6COY	7544	3.4	1.03	0.022	27.2986	46.0129	0.885859	0.924756	0.670164	0.80299	0.900057	0.936453	0.690729	0.805773	0.611532	0.688618	0.199882	0.445146	0.643916	0.731509	0.224274	0.443264	0.901075	0.904971	0.625	0.918919	0.904206	0.914596	0.666667	0.895288	0.830108	0.922515	0.0833333	0.626126	0.819654	0.952941	0.125	0.486486
6CU7	7618	3.5	1.07	0.0085	21.3355	39.5235	0.735867	N/A	0.840594	0.538467	0.766429	N/A	0.866196	0.568293	0.58521	N/A	0.701098	0.366533	0.592386	N/A	0.726911	0.337106	0.743333	N/A	0.897436	0.457143	0.815461	N/A	0.960145	0.496	0.695	N/A	0.966667	0.190476	0.684474	N/A	0.976923	0.138756
6D7W	7826	3.8	0.84	0.014	23.7381	51.7173	0.87952	0.928151	0.830261	0.826069	0.888814	0.951786	0.847524	0.782521	0.626246	0.695532	0.557122	0.54974	0.651167	0.734819	0.591175	0.549631	0.891444	0.948763	0.923077	0.793651	0.897015	0.963788	0.945312	0.73224	0.809568	0.925795	0.755245	0.656085	0.812268	0.953737	0.811189	0.598383
6DJU	7942	3.8	1.074	0.033	48.9392	69.2422	0.785813	0.824307	0.72034	0.766338	0.809412	0.860508	0.76995	0.770631	0.571157	0.588878	0.486482	0.572871	0.579413	0.619519	0.514024	0.558712	0.801374	0.860977	0.931429	0.723241	0.818145	0.933014	0.924837	0.678832	0.676016	0.915348	0.551429	0.496156	0.660849	0.956982	0.628571	0.416168
6DRD	7997	3.9	1.31	0.035	24.0664	102.704	0.793267	0.816852	0.754049	0.795971	0.810665	0.855268	0.78899	0.794998	0.571843	0.53175	0.498563	0.61859	0.573204	0.551403	0.524561	0.602233	0.804367	0.894444	0.875367	0.730835	0.820344	0.924183	0.919463	0.719388	0.677834	0.904444	0.542522	0.614424	0.67019	0.952968	0.636632	0.538196
5IRX	8117	3	1.2156	3.5	34.7299	60.7079	0.884658	0.932385	0.739347	0.850809	0.889632	0.941786	0.746651	0.837873	0.629327	0.656615	0.505433	0.618355	0.64686	0.687119	0.521122	0.620778	0.899189	0.962963	0.859649	0.809375	0.905388	0.965553	0.876106	0.801905	0.828505	0.893004	0.614035	0.76875	0.843297	0.946502	0.657895	0.718995
5U6O	8511	3.5	1.3	0.04	34.7778	69.2838	0.893984	0.951109	0.761718	0.802717	0.912568	0.962602	0.804239	0.788048	0.600272	0.676509	0.554366	0.426657	0.632669	0.719326	0.589974	0.432877	0.917012	0.963166	0.688776	0.885965	0.922634	0.96521	0.734177	0.859649	0.821058	0.952194	0.561224	0.565789	0.838174	0.992163	0.658163	0.484649
5UAK	8516	3.9	0.817	0.781	34.7969	87.1183	0.803286	0.897169	0.496493	0.692402	0.802488	0.89979	0.484718	0.692373	0.582986	0.666311	0.414268	0.445936	0.59711	0.686125	0.424763	0.449352	0.823944	0.893817	0.378378	0.814947	0.833966	0.903409	0.39604	0.815261	0.751761	0.858871	0.405405	0.604982	0.776	0.9	0.416667	0.584838
5UU5	8606	3.3	1.07	9	65.1674	92.5698	0.860832	0.889213	0.85112	0.856457	0.866901	0.905513	0.870004	0.846166	0.631683	0.63897	0.562399	0.674985	0.656457	0.697698	0.613515	0.66994	0.879654	0.828231	0.919223	0.873786	0.87718	0.833333	0.922505	0.862215	0.788896	0.933673	0.629857	0.837725	0.79346	0.969388	0.751534	0.749825
5VKQ	8702	3.6	1.2156	10	32.1428	135.589	0.856245	0.89519	0.0711543	0.816163	0.889807	0.93341	0.0743941	0.833573	0.617286	0.667576	0.0150293	0.558114	0.635426	0.701282	0.0156608	0.552935	0.869037	0.897436	0.166667	0.841138	0.902145	0.946996	0.25	0.836431	0.748482	0.89831	0.0208333	0.538731	0.765186	0.954244	0.0263158	0.486775
5W3F	8755	3.7	1.32	4.7	23.676	42.6503	0.830689	0.887048	0.777252	0.788175	0.832446	0.893585	0.783046	0.779444	0.622895	0.684014	0.560435	0.578362	0.633712	0.702677	0.577167	0.578303	0.848904	0.878238	0.930233	0.786932	0.841584	0.877384	0.92126	0.767516	0.761246	0.88601	0.860465	0.588068	0.763279	0.909326	0.875969	0.561254
5W3S	8764	2.9	0.655	0.03	17.1875	62.3733	0.890203	0.940987	0.867375	0.806828	0.913976	0.961663	0.883974	0.785242	0.566986	0.6207	0.541808	0.479509	0.60194	0.66961	0.594457	0.472538	0.908432	0.970874	0.86	0.796	0.928466	0.977074	0.912371	0.760163	0.730988	0.792586	0.513333	0.722	0.77325	0.876554	0.636667	0.618852
5W5F	8767	3.4	1.32	0.0163	14.5968	33.1796	0.849734	0.752328	0.898591	0.824715	0.856714	0.771366	0.908593	0.817675	0.48676	0.291824	0.438897	0.596266	0.50316	0.315981	0.474764	0.590857	0.877217	0.747222	0.922012	0.865	0.863354	0.781818	0.90748	0.824713	0.571282	0.363889	0.386297	0.845	0.594223	0.425	0.458884	0.801012
5WLN	8860	3.6	1.06	0.176	49.0341	85.5465	0.863704	0.882884	0.898973	0.818797	0.870645	0.900605	0.908287	0.809651	0.603899	0.621475	0.662577	0.537707	0.616405	0.637938	0.68652	0.537907	0.880981	0.953508	0.963658	0.749551	0.889156	0.979258	0.974032	0.726486	0.761454	0.896027	0.905751	0.527828	0.768367	0.931212	0.947558	0.481298
6DZ7	8931	3.9	1.0961	0.025	27.1589	45.806	0.888148	0.943448	0.587911	0.791785	0.880413	0.939771	0.589013	0.77708	0.623059	0.720109	0.528966	0.421475	0.633197	0.734429	0.536013	0.426217	0.899826	0.984576	1	0.69883	0.898148	0.982574	1	0.684039	0.793554	0.98329	0.964286	0.347953	0.795296	0.991003	1	0.333333
6OR5	9032	4	1.3	6	47.6049	73.9577	0.784645	0.86809	0.547336	0.710591	0.778776	0.867116	0.557604	0.693501	0.574049	0.688481	0.431702	0.452741	0.57851	0.700852	0.437222	0.449191	0.800292	0.949495	0.892157	0.602076	0.802732	0.957187	0.90625	0.588313	0.673955	0.965106	0.911765	0.280277	0.669096	0.966024	0.921569	0.266436
6MG8	9111	3.6	1.31	0.04	14.1674	53.7706	0.867735	0.92556	0.691251	0.807384	0.867093	0.928716	0.702538	0.804395	0.603421	0.66577	0.423737	0.535467	0.624206	0.697637	0.440535	0.539794	0.879065	0.927586	0.788732	0.813814	0.876905	0.92986	0.788732	0.805654	0.797764	0.9	0.464789	0.690691	0.814928	0.953125	0.549296	0.63142
6MKS	9137	3.4	1.32	0.00032	16.1432	35.1954	0.947659	0.968342	N/A	0.858111	0.955357	0.974577	N/A	0.822253	0.0589718	0	N/A	0.313361	0.0545954	0	N/A	0.302555	0.969795	0.989069	N/A	0.880567	0.974719	0.985998	N/A	0.884892	0.163799	0	N/A	0.921371	0.161997	0	N/A	0.920408
6MST	9232	2.7	1.04	0.05	10.0919	38.7745	0.423844	N/A	0.672615	0.185276	0.431991	N/A	0.686076	0.170671	0.538023	N/A	0.544977	0.531291	0.534213	N/A	0.561973	0.506854	0.518519	N/A	0.983974	0.0863095	0.522481	N/A	0.983974	0.0900901	0.598765	N/A	0.862179	0.354167	0.554012	N/A	0.916667	0.217262
6N38	9341	3.7	1.37	0.03	21.0146	83.2315	0.849245	0.88843	0.845684	0.819979	0.872363	0.91436	0.881342	0.823249	0.583832	0.613591	0.570106	0.569351	0.604245	0.651243	0.605727	0.564876	0.861298	0.85839	0.855856	0.867769	0.884861	0.900966	0.912553	0.844059	0.752637	0.903007	0.597973	0.738017	0.769579	0.946903	0.733333	0.644781
6NIL	9380	3.9	1.05	0.025	13.3345	45.5835	0.769513	0.784657	0.788026	0.751676	0.77009	0.820522	0.809977	0.70848	0.585667	0.592977	0.562964	0.593678	0.590552	0.613359	0.587682	0.579823	0.774444	0.831197	0.8625	0.693662	0.796572	0.887955	0.90367	0.652095	0.683333	0.942308	0.691667	0.536385	0.682762	0.978355	0.7375	0.488677
6IJJ	9678	2.9	1.04	0.07	24.4288	47.3857	0.884845	0.913989	0.656475	0.879014	0.906948	0.94719	0.694892	0.882125	0.5876	0.570009	0.344265	0.632447	0.616053	0.634525	0.380066	0.622812	0.902445	0.916168	0.671795	0.912811	0.919115	0.945367	0.756757	0.903479	0.752124	0.75998	0.297436	0.795374	0.741488	0.842265	0.446154	0.655319
6IWW	9743	3.9	1.3203	0.0641	31.2514	45.1583	0.91247	0.943872	N/A	0.814071	0.918145	0.947934	N/A	0.822038	0.578495	0.643953	N/A	0.374114	0.600002	0.673212	N/A	0.371088	0.928052	0.968135	N/A	0.789644	0.927892	0.967975	N/A	0.795918	0.771076	0.847235	N/A	0.508091	0.806167	0.925996	N/A	0.396104
6IXH	9747	4	1.32	0.03	36.7214	119.037	0.833462	0.853205	0.844465	0.815205	0.832494	0.862638	0.849388	0.801308	0.597831	0.572492	0.608959	0.607907	0.603824	0.587654	0.625512	0.602459	0.842773	0.909314	0.855407	0.792178	0.840229	0.912707	0.861682	0.776522	0.725369	0.933333	0.647631	0.629606	0.723411	0.960765	0.688335	0.58565
6IZL	9754	3.3	0.933	3.5	31.1245	70.4339	0.85974	0.821248	0.872369	0.85819	0.864188	0.844828	0.892305	0.841891	0.630001	0.506541	0.569647	0.69689	0.651448	0.548384	0.629462	0.688268	0.872757	0.892308	0.970588	0.793548	0.880342	0.88	0.976077	0.784689	0.763458	0.938462	0.579832	0.867742	0.795752	1	0.747899	0.789644
6J3Q	9774	3.5	1.36	0.04	71.6635	190.228	0.767331	0.845536	0.628072	0.775772	0.752772	0.863032	0.645738	0.742213	0.61771	0.546117	0.427309	0.687895	0.610841	0.59548	0.461237	0.653648	0.764225	0.942691	0.945455	0.657705	0.759106	0.964103	0.955556	0.611859	0.734818	0.909468	0.593583	0.713137	0.675803	0.973422	0.787166	0.546949
6JB1	9787	3.3	1.324	3.8	34.4383	135.538	0.837069	0.905461	0.711967	0.761333	0.865416	0.930809	0.74563	0.766016	0.584939	0.637498	0.447569	0.54308	0.612255	0.67825	0.470244	0.547169	0.853815	0.902075	0.800505	0.777778	0.895528	0.937873	0.851282	0.79798	0.764223	0.800101	0.409091	0.835637	0.786009	0.845682	0.469309	0.793625
6JN9	9845	3.5	0.87	0.053	18.9302	41.8366	0.786262	0.849951	0.742621	0.735314	0.810266	0.888179	0.768058	0.726015	0.562066	0.598193	0.461822	0.561611	0.582587	0.640381	0.503155	0.550709	0.813397	0.859459	0.878788	0.736527	0.847909	0.902985	0.931818	0.717647	0.712919	0.821622	0.348485	0.736527	0.75	0.918478	0.538462	0.641509
6JNF	9851	3.8	1.2915	0.08	22.1444	66.8206	0.738312	0.780636	0.842832	0.643628	0.757544	0.813861	0.858343	0.62196	0.568969	0.594442	0.620442	0.520226	0.577713	0.6224	0.651511	0.502547	0.762987	0.915254	0.996711	0.484375	0.785714	0.894118	0.99661	0.479087	0.732684	0.940678	0.924342	0.453125	0.728556	0.970339	0.973684	0.383202
6K15	9905	3.4	1.07	0.02	23.3765	79.7218	0.861394	0.905735	0.743017	0.84082	0.880123	0.934303	0.770657	0.83208	0.596588	0.636923	0.55879	0.563881	0.60419	0.665003	0.585541	0.546286	0.8685	0.919447	0.893443	0.81033	0.889129	0.950317	0.91623	0.800562	0.729088	0.970708	0.713115	0.480948	0.701701	0.98044	0.766393	0.396934
6K9Q	9952	3.1	1.097	0.54	78.8995	120.633	0.830834	0.969187	0.8086	0.811768	0.830357	0.983214	0.828429	0.776642	0.631705	0.670363	0.576177	0.664754	0.652814	0.737087	0.619792	0.657518	0.843669	0.983607	0.910889	0.748294	0.843861	0.992553	0.942278	0.652885	0.773772	0.98623	0.768105	0.713167	0.756373	0.992706	0.847068	0.609625
6KG7	9975	3.8	1.401	5.69	39.8319	170.931	0.894938	0.934834	0.816218	0.826141	0.892018	0.932918	0.820885	0.821251	0.625208	0.712881	0.630728	0.45209	0.63377	0.725791	0.634945	0.454599	0.909558	0.968979	0.91358	0.78219	0.910268	0.968617	0.917355	0.782288	0.792515	0.979413	0.921811	0.37485	0.789908	0.983926	0.921811	0.356412
6S3K	10092	3.7	1.077	0.5	27.0641	45.7884	0.855947	0.905976	0.797063	0.781356	0.866463	0.922754	0.832479	0.736734	0.595232	0.656973	0.584728	0.4964	0.614357	0.693472	0.62423	0.483795	0.878177	0.969317	1	0.690476	0.879121	0.975	1	0.608295	0.760736	0.940028	0.869565	0.407407	0.762032	0.985816	0.934783	0.315364
6S59	10099	3.7	0.84	0.023	9.64256	25.6972	0.78683	0.837298	0.632466	0.764376	0.799522	0.868857	0.747782	0.700435	0.455506	0.42604	0.218707	0.535921	0.463832	0.448324	0.226953	0.530928	0.813592	0.88241	0.763736	0.740872	0.852113	0.934673	0.956522	0.659016	0.506311	0.437318	0.230769	0.648999	0.497778	0.459646	0.243094	0.600242
6S6S	10104	3.9	1.426	0.09	86.3175	137.064	0.814527	0.859141	0.736656	0.809662	0.82564	0.881842	0.769534	0.799089	0.59348	0.602504	0.525861	0.610569	0.604706	0.635099	0.556132	0.599587	0.827261	0.833762	0.826707	0.822668	0.835251	0.844892	0.877551	0.809033	0.741085	0.901434	0.664666	0.650488	0.726161	0.933628	0.753217	0.562397
6SH3	10192	3.4	1.059	0.018	44.1281	72.2075	0.835227	0.900453	0.838268	0.744109	0.828246	0.898277	0.850159	0.711643	0.58843	0.643145	0.599227	0.5064	0.612651	0.684116	0.627704	0.504439	0.845183	0.890749	0.918182	0.723508	0.83724	0.889128	0.916667	0.69152	0.764526	0.865198	0.731818	0.651644	0.79499	0.930543	0.825228	0.583538
6SKY	10231	2.8	1.059	0.0185	21.0935	72.6187	0.942705	0.961438	0.87632	0.913184	0.947964	0.968526	0.907012	0.89896	0.635232	0.673845	0.528287	0.571452	0.688298	0.747993	0.576188	0.57987	0.953241	0.972581	0.918367	0.915607	0.954273	0.97616	0.935897	0.893458	0.842012	0.874731	0.520408	0.808092	0.866097	0.967655	0.663265	0.669006
6SSJ	10295	2.8	1.09	6.4	18.9718	32.5079	0.915479	0.955158	0.391245	0.904556	0.934824	0.958785	0.314465	0.912525	0.616486	0.657257	0	0.612225	0.632657	0.685796	0	0.608456	0.941441	0.955224	0.333333	0.963415	0.945813	0.947761	0	0.955882	0.833333	0.932836	0	0.731707	0.822727	0.947761	0	0.675
6SZ9	10350	3.7	1.045	7	35.1716	59.0797	0.864494	0.901429	0.708066	0.83958	0.869107	0.916196	0.739642	0.821193	0.610685	0.614215	0.48507	0.623914	0.633463	0.652772	0.511336	0.626301	0.876553	0.881674	0.8	0.881553	0.874334	0.890311	0.823529	0.858025	0.753106	0.722944	0.4875	0.834951	0.772053	0.781476	0.5375	0.796078
6TAX	10429	3.2	1.04	0.015	57.269	99.5687	0.858322	0.885842	0.792542	0.830483	0.860651	0.89701	0.808026	0.809305	0.583569	0.582577	0.411547	0.612473	0.584814	0.585661	0.412132	0.611515	0.86798	0.844508	0.809859	0.911229	0.864182	0.847502	0.831541	0.898968	0.701993	0.58659	0.507042	0.899471	0.707654	0.597285	0.510563	0.898295
6TFJ	10492	2.9	1.048	0.02	20.4167	86.9831	0.848793	0.958566	0.803172	0.805574	0.868856	0.966124	0.838416	0.787063	0.598555	0.610515	0.579981	0.6061	0.616644	0.639818	0.611952	0.602736	0.870168	0.96771	0.8125	0.827751	0.900662	0.970924	0.906907	0.787736	0.76148	0.78865	0.609375	0.874641	0.792778	0.856299	0.69141	0.823705
6TGY	10501	3.5	1.04	0.0325	16.324	30.868	0.926256	0.950309	0.906276	0.927969	0.908529	0.950254	0.931651	0.842767	0.695222	0.593576	0.64733	0.755599	0.706387	0.669565	0.718887	0.714286	0.932692	1	1	0.865385	0.924242	1	1	0.736842	0.875	0.95	0.84375	0.865385	0.851064	1	0.875	0.761905
6XZC	10658	3.4	1.058	0.8	34.9761	59.1903	0.942656	0.96732	0	0.917287	0.953204	0.97446	0	0.917314	0.667717	0.704139	0	0.608164	0.709981	0.756625	0	0.626666	0.957662	0.965401	0	0.966527	0.956652	0.958628	0	0.979228	0.889088	0.897046	0	0.895397	0.931159	0.971064	0	0.858672
6Y5L	10701	3.6	1.087	2.1	11.5498	41.9069	0.863256	0.988746	0.536769	0.768327	0.866759	0.993	0.547604	0.756218	0.706583	0.801696	0.411294	0.646085	0.720359	0.81983	0.422506	0.651576	0.859539	0.996169	0.703704	0.691358	0.860927	0.996063	0.730769	0.673469	0.872117	0.996169	0.444444	0.814815	0.872117	0.996169	0.5	0.796296
6YLE	10836	3.3	1.059	0.025	16.5557	45.4171	0.890972	0.913537	0.895734	0.868105	0.896146	0.927388	0.909814	0.847602	0.5855	0.618473	0.59507	0.551036	0.609738	0.672346	0.656592	0.52912	0.908243	0.932806	0.941919	0.866925	0.909516	0.943223	0.955696	0.830952	0.765682	0.980237	0.790404	0.542636	0.730026	0.998679	0.868354	0.391874
6Z16	11027	3	0.84	0.018	13.3035	46.6513	0.919007	0.952684	0.792782	0.845499	0.931412	0.964859	0.801685	0.824357	0.441746	0.471366	0.130796	0.404967	0.468231	0.509339	0.143944	0.399483	0.933638	0.969418	0.801527	0.842645	0.930625	0.975879	0.796296	0.782779	0.495433	0.418202	0.0992366	0.793615	0.498906	0.435171	0.184615	0.750594
6OAS	20001	3	1.11	0.05	21.1876	36.9663	0.879453	0.640655	0.826108	0.910767	0.878718	0.782956	0.862548	0.895145	0.702857	0.271414	0.561122	0.778173	0.696393	0.281435	0.613933	0.750344	0.886654	0.6875	0.853801	0.911111	0.8933	0.666667	0.890411	0.909091	0.79159	0.875	0.719298	0.822222	0.755597	0.9375	0.852071	0.700855
6OF4	20042	3.2	1.08	4.5	30.3273	54.8292	0.849001	0.866929	0.840093	0.838651	0.847895	0.874977	0.858837	0.81513	0.633153	0.617188	0.473137	0.709889	0.656106	0.666082	0.504361	0.71251	0.856436	0.77821	0.971014	0.870192	0.856522	0.8	0.968992	0.84897	0.738331	0.673152	0.394928	0.94391	0.755604	0.726916	0.445652	0.923077
6P25	20236	3.2	1.029	0.04	17.5893	56.2276	0.86665	0.951337	0.7217	0.852612	0.91306	0.961529	0.790157	0.85809	0.605322	0.628507	0.483819	0.635073	0.624936	0.67677	0.556783	0.602295	0.892122	0.967492	0.72549	0.870504	0.920635	0.969388	0.811111	0.850187	0.785664	0.863777	0.455882	0.820144	0.807256	0.956522	0.640884	0.678788
6P6W	20265	4	1.056	3	10.3369	35.9779	0.867873	0.923515	N/A	0.661864	0.875308	0.928075	N/A	0.664161	0.653162	0.732805	N/A	0.351313	0.676356	0.761768	N/A	0.353288	0.887912	0.968276	N/A	0.572973	0.896747	0.969751	N/A	0.613793	0.820879	0.94069	N/A	0.351351	0.842809	0.977716	N/A	0.301676
6PEQ	20330	3	1.066	0.0299	34.4733	58.3955	0.872837	0.939255	0.754691	0.791023	0.877851	0.953765	0.76848	0.752987	0.623772	0.69624	0.517292	0.52727	0.661712	0.747701	0.555088	0.539879	0.893346	0.95106	0.824786	0.799658	0.88881	0.955659	0.852217	0.747159	0.835616	0.942904	0.547009	0.726027	0.844684	0.973856	0.688034	0.636364
6PK4	20354	3.5	1.05	4.4	34.7471	59.4866	0.801782	0.882271	0.680435	0.787582	0.815227	0.902536	0.735814	0.762792	0.62192	0.655409	0.542091	0.629126	0.641404	0.692251	0.579133	0.625533	0.821364	0.864833	0.686364	0.845588	0.842556	0.889561	0.81155	0.80303	0.767504	0.912679	0.638636	0.69958	0.754649	0.942446	0.676606	0.623529
6PPD	20433	3.7	1.03	0.02	77.5975	130.264	0.833205	0.854689	0.806349	0.828622	0.85579	0.892255	0.848619	0.831691	0.580125	0.553956	0.533044	0.614439	0.590271	0.602819	0.585884	0.583315	0.848252	0.862989	0.904704	0.815872	0.869431	0.911513	0.931154	0.802127	0.711906	0.878691	0.552841	0.661509	0.6952	0.958813	0.699071	0.509336
6PQQ	20451	2.8	1.08	0.013	38.698	60.1461	0.560691	0.454401	0.685648	0.582181	0.537515	0.465146	0.708762	0.549629	0.591256	0.346894	0.449025	0.657603	0.575234	0.354528	0.459583	0.634656	0.516556	0.961771	0.855072	0.384324	0.510975	0.963563	0.878788	0.366705	0.447434	0.945674	0.507246	0.311351	0.43147	0.977867	0.521739	0.281233
6PW4	20498	3.5	1.06	0.0199	16.7732	45.4444	0.853069	0.893775	0.116308	0.804697	0.852005	0.90395	0.111034	0.773361	0.600294	0.631729	0.0407297	0.562488	0.612656	0.664204	0.0415045	0.546619	0.859495	0.95936	0.5	0.714805	0.85026	0.95935	0.5	0.657317	0.772777	0.941502	0	0.529519	0.755004	0.979579	0	0.422719
6PXV	20522	3.2	1.07	0.036	43.4371	77.1326	0.700202	0.632119	0.641092	0.747023	0.699948	0.718293	0.673782	0.711521	0.585668	0.498814	0.519604	0.640125	0.585272	0.506072	0.527906	0.633662	0.703279	0.8159	0.695886	0.681202	0.715026	0.819048	0.801402	0.632539	0.625137	0.937238	0.640429	0.544574	0.6153	0.945148	0.660682	0.514174
6PZK	20536	3.2	1.075	0.35	31.4715	48.1706	0.887161	0.922811	0.805599	0.847869	0.892196	0.929536	0.817529	0.848439	0.605081	0.649308	0.435761	0.571825	0.628035	0.685255	0.455563	0.574617	0.896104	0.897216	0.859259	0.903285	0.897835	0.900235	0.858209	0.904472	0.774273	0.82334	0.377778	0.788321	0.798382	0.891515	0.42963	0.730129
6U7M	20673	3.8	0.9317	0.0118	91.1588	282.578	0.826194	0.726757	0.822827	0.848047	0.822833	0.75193	0.845072	0.828997	0.647061	0.467228	0.604063	0.702415	0.650262	0.486845	0.629812	0.692415	0.834772	0.829982	0.901573	0.804976	0.825412	0.832432	0.9156	0.772586	0.743165	0.867154	0.833722	0.673974	0.725158	0.893293	0.873034	0.619771
6U8E	20687	3	1.05	0.1	14.8841	55.5581	0.876767	0.929555	0.80675	0.867373	0.876727	0.929599	0.80666	0.867291	0.589161	0.597965	0.450167	0.634675	0.589208	0.598151	0.450334	0.634597	0.888478	0.947581	0.901786	0.842105	0.888441	0.947581	0.901786	0.841994	0.747061	0.969758	0.326786	0.757193	0.747397	0.969758	0.328571	0.757193
6UUR	20900	3.5	1.07	8	12.1506	34.8206	0.544541	N/A	0.738194	0.295867	0.530345	N/A	0.759145	0.168186	0.514403	N/A	0.513823	0.515149	0.527575	N/A	0.553803	0.493822	0.6425	N/A	0.95	0.18125	0.676471	N/A	0.962085	0.0421053	0.575	N/A	0.579167	0.56875	0.589873	N/A	0.673729	0.465409
6V11	21009	3.8	1.15	0.232	43.8579	58.1174	0.814428	0.855136	0.776558	0.793233	0.827155	0.877887	0.800271	0.789124	0.572093	0.629059	0.522965	0.541052	0.577054	0.657534	0.54364	0.520932	0.832876	0.886544	0.887912	0.767776	0.843765	0.879952	0.913366	0.775701	0.687028	0.950748	0.852747	0.403177	0.665633	0.961131	0.883516	0.335616
6V20	21023	2.1	0.562	0.014	11.2697	57.3892	0.904885	0.950865	0.851975	0.863475	0.9152	0.975848	0.86496	0.833531	0.525833	0.510404	0.494566	0.562404	0.578486	0.604033	0.563766	0.54624	0.914599	0.949128	0.905172	0.866667	0.919942	0.974093	0.92	0.801136	0.638686	0.553779	0.37931	0.902222	0.681614	0.656433	0.489177	0.827423
6VAI	21140	3.7	1.06	4.33	54.1595	80.3498	0.878579	0.916674	0.705902	0.807837	0.899542	0.938886	0.728703	0.818818	0.605456	0.659239	0.278342	0.512992	0.651306	0.721462	0.294755	0.527713	0.886609	0.917635	0.530303	0.839713	0.916993	0.969384	0.575758	0.810345	0.785873	0.866683	0.181818	0.638158	0.798492	0.902732	0.19697	0.599516
6VNO	21250	3.5	1.07	0.0267	30.0308	57.4055	0.820712	0.830646	0.86197	0.784629	0.820583	0.831409	0.861945	0.783305	0.598849	0.625199	0.614961	0.567207	0.604835	0.634749	0.625678	0.567236	0.837638	0.775862	0.949045	0.805687	0.839925	0.785294	0.949045	0.801471	0.766605	0.908046	0.796178	0.627962	0.762696	0.913793	0.818471	0.5962
6VPS	21316	2.6	1.084	0.0215	12.3737	28.5725	0.746436	N/A	0.870061	0.433036	0.721515	N/A	0.878061	0.205236	0.456102	N/A	0.467701	0.427288	0.454633	N/A	0.47019	0.414589	0.806452	N/A	1	0.25	0.788462	N/A	1	0.0983607	0.258065	N/A	0	1	0.258065	N/A	0.00483092	0.986111
6VSA	21373	2.3	0.72	0.9	8.28819	62.9063	0.851965	0.895438	0.892039	0.728192	0.858255	0.896713	0.91345	0.670932	0.541008	0.582004	0.55355	0.453668	0.552897	0.589722	0.578373	0.45611	0.865532	0.867327	0.910053	0.804795	0.866805	0.877193	0.917614	0.761905	0.628085	0.580198	0.507937	0.866438	0.674043	0.588119	0.664021	0.835616
6VTK	21380	2.8	1.096	0.58	30.2731	46.6742	0.886995	0.919274	0.865503	0.872805	0.886434	0.925522	0.881718	0.853871	0.647949	0.634526	0.617381	0.673015	0.669857	0.676287	0.649462	0.675209	0.889387	0.898089	0.929487	0.859459	0.892173	0.896328	0.935484	0.860125	0.819133	0.821656	0.762821	0.848649	0.827225	0.887473	0.794872	0.794224
6VUM	21390	3.7	0.833	0.0094	17.3784	90.7218	0.906154	0.935755	N/A	0.847138	0.908751	0.940863	N/A	0.834377	0.620577	0.667403	N/A	0.527356	0.640118	0.69744	N/A	0.524267	0.916205	0.971731	N/A	0.788187	0.921318	0.975138	N/A	0.775561	0.856439	0.949647	N/A	0.641548	0.861748	0.981399	N/A	0.582645
6VWK	21419	3.3	1.079	17	19.4091	46.5229	0.93477	0.961892	0.71334	0.756678	0.966825	0.98309	0.715596	0.786278	0.657768	0.713761	0.383838	0.27816	0.733553	0.795479	0.45509	0.276149	0.951111	0.957	1	0.89916	0.971864	0.976161	1	0.903846	0.883556	0.916	0.166667	0.647059	0.907525	0.965377	0.333333	0.443478
6VXK	21442	3.1	0.828	0.009	42.919	115.246	0.822447	0.697521	0.828517	0.826411	0.826078	0.735963	0.841069	0.818509	0.602337	0.25766	0.577934	0.648618	0.608814	0.260115	0.591025	0.64945	0.841615	0.690476	0.887066	0.811287	0.845574	0.691358	0.89899	0.807217	0.703638	0.833333	0.723938	0.675485	0.71118	0.833333	0.765444	0.652557
6VYF	21458	3.3	0.8354	0.012	31.8614	77.7967	0.826181	0.875488	0.753339	0.812637	0.835842	0.889525	0.775568	0.810228	0.578399	0.579747	0.475666	0.612332	0.584653	0.598892	0.498655	0.603017	0.837681	0.939349	0.845588	0.746461	0.848801	0.945619	0.857143	0.755961	0.769275	0.87574	0.415441	0.800515	0.777259	0.918639	0.522222	0.742523
6VZ8	21487	3.5	0.82	0.15	66.9534	183.119	0.833361	0.878317	0.823082	0.791136	0.83483	0.883228	0.824735	0.78755	0.579761	0.601782	0.546859	0.574811	0.588826	0.616182	0.55905	0.576346	0.855216	0.85513	0.866667	0.848201	0.858085	0.861327	0.870942	0.84595	0.735612	0.679877	0.738889	0.795959	0.752343	0.713845	0.788385	0.773109
6W4X	21540	3.6	1.059	0.0214	35.6161	64.2609	0.850133	0.899015	0.691716	0.819899	0.863423	0.916409	0.734297	0.815176	0.590712	0.632467	0.422059	0.571978	0.611343	0.674685	0.448334	0.561946	0.864965	0.874341	0.725888	0.885366	0.877336	0.894904	0.770588	0.88	0.753596	0.86116	0.441624	0.679268	0.758424	0.913854	0.569231	0.582697
6W6O	21560	3.2	1.114	0.025	33.5389	51.623	0.863447	0.912353	0.640765	0.798025	0.880061	0.929083	0.697455	0.735415	0.57192	0.647186	0.35452	0.458051	0.591375	0.687881	0.369389	0.43825	0.888889	0.944118	0.583333	0.807927	0.903821	0.956594	0.5	0.72	0.777778	0.986765	0.166667	0.411585	0.749271	0.998525	0.222222	0.273016
6W8U	21578	3.8	1.08	0.0111	39.9934	62.7634	0.834886	0.853859	0.883112	0.782521	0.834763	0.865885	0.893324	0.755667	0.624574	0.667312	0.60915	0.623253	0.644758	0.701695	0.644857	0.623557	0.856817	1	0.985825	0.666809	0.857687	1	0.98512	0.662624	0.789261	1	0.774914	0.711915	0.79242	1	0.847509	0.64766
6WIV	21685	3.3	1.1	0.5	30.4668	44.392	0.882074	0.920809	0.86612	0.823597	0.879617	0.91746	0.878576	0.815617	0.570157	0.610874	0.506818	0.534737	0.603386	0.661738	0.515916	0.558867	0.889135	0.872399	0.871111	0.928747	0.893731	0.874116	0.88	0.93883	0.679231	0.662968	0.382222	0.872236	0.769231	0.836338	0.444444	0.830049
6WLV	21843	3.5	1.137	6	21.2654	30.8088	0.923814	0.948421	N/A	0.849744	0.939313	0.963433	N/A	0.861748	0.642909	0.695132	N/A	0.484815	0.666534	0.723007	N/A	0.495386	0.923828	0.945736	N/A	0.856	0.951724	0.975831	N/A	0.875	0.855469	0.894057	N/A	0.736	0.84902	0.901554	N/A	0.685484
6WPK	21863	3.3	1.07	0.0168	46.9595	58.3603	0.837756	0.887837	0.857098	0.744656	0.865034	0.907677	0.885994	0.773343	0.587628	0.65326	0.620356	0.464358	0.607223	0.688847	0.669978	0.449766	0.862857	0.951596	0.905405	0.68637	0.885145	0.956182	0.905882	0.723363	0.764114	0.942632	0.763514	0.417942	0.760915	0.979754	0.844595	0.324382
6WUH	21913	3.4	1.06	0.6	14.878	45.2504	0.81272	0.871608	0.692923	0.810328	0.805406	0.918535	0.729726	0.75632	0.60972	0.579148	0.502132	0.651147	0.611501	0.622292	0.528982	0.626069	0.815534	0.946203	0.943396	0.704505	0.811429	0.975104	0.93617	0.632075	0.728155	0.946203	0.792453	0.585586	0.705534	0.984177	0.834395	0.504638
6X9O	22106	2.6	0.822	0.035	39.9454	115.134	0.898945	0.931611	0.266541	0.852684	0.917737	0.950146	0.346062	0.8439	0.597651	0.628059	0.117524	0.552277	0.628923	0.679849	0.131926	0.5415	0.918076	0.963394	0.2	0.837709	0.932458	0.970551	0.333333	0.830153	0.793311	0.786467	0	0.826969	0.844756	0.931034	0	0.676792
6XGQ	22182	3.8	1.34	0.015	50.724	119.734	0.840021	0.920512	0.789689	0.844926	0.84228	0.927547	0.804472	0.839059	0.618939	0.566047	0.536132	0.676578	0.624716	0.590525	0.560699	0.667978	0.845087	0.889764	0.901902	0.801215	0.845693	0.896	0.902962	0.797633	0.761905	0.923228	0.663664	0.770845	0.764316	0.964567	0.771772	0.704031
6XIW	22203	2.8	0.824	0.12	39.2979	100.353	0.925338	0.955883	0.769282	0.878008	0.934241	0.965163	0.774632	0.878529	0.60521	0.647296	0.396572	0.539083	0.634008	0.688092	0.425539	0.539988	0.934485	0.964059	0.836735	0.875635	0.943136	0.971165	0.87234	0.876972	0.820734	0.826638	0.244898	0.878173	0.877551	0.940426	0.387755	0.785901
6M3W	30072	3.9	1	0.015	36.9306	64.8994	0.853115	0.938031	0.763678	0.786272	0.851732	0.937679	0.764181	0.783898	0.585093	0.645613	0.554148	0.521835	0.589784	0.653566	0.558434	0.523065	0.859496	0.930894	0.883333	0.75	0.858268	0.925926	0.883333	0.751429	0.758721	0.941057	0.711111	0.533333	0.760659	0.943089	0.716667	0.533333
6M3X	30073	2.2	0.676	0.0435	50.2318	205.702	0.900448	0.933233	0.917087	0.845766	0.902006	0.937005	0.929055	0.818234	0.570913	0.591621	0.577219	0.539984	0.611051	0.663347	0.623611	0.533368	0.915501	0.934028	0.959964	0.848958	0.90378	0.929087	0.959952	0.771401	0.691335	0.601042	0.530694	0.960938	0.78513	0.809541	0.666368	0.872217
7BWR	30234	3.5	0.82	0.25	25.3919	79.6603	0.795355	0.87816	0.620417	0.783595	0.79752	0.890008	0.667695	0.773722	0.594744	0.583105	0.45814	0.632632	0.604079	0.613175	0.471447	0.628741	0.804169	0.932692	0.869732	0.701117	0.819961	0.936594	0.908696	0.707057	0.727581	0.892857	0.659004	0.632216	0.721735	0.945983	0.704981	0.574369
7CAL	30334	3.2	1.014	0.015	14.087	57.9645	0.711475	0.817148	0.517594	0.643165	0.709438	0.834714	0.522698	0.610429	0.596237	0.613211	0.382419	0.605121	0.597082	0.63917	0.400219	0.581972	0.732685	0.975369	0.92	0.474251	0.729397	0.975031	0.92	0.431724	0.733257	0.963054	0.65	0.51976	0.702811	0.985222	0.74	0.422383
6GYN	93	3.4	1.34	0.7	34.7381	69.6263	0.870102	0.921728	0.81045	0.770092	0.876737	0.929162	0.828939	0.744178	0.598489	0.677022	0.515118	0.447698	0.625694	0.713895	0.542613	0.453084	0.881818	0.898754	0.818627	0.863821	0.879254	0.903487	0.84	0.822622	0.809091	0.933801	0.598039	0.571138	0.819332	0.969626	0.666667	0.487705
6HU9	262	3.3	1.3861	0.0263	90.3942	140.98	0.798946	0.829841	0.683585	0.781379	0.841352	0.884701	0.730544	0.805825	0.56437	0.58709	0.412073	0.566697	0.582102	0.618991	0.429023	0.564837	0.816671	0.772749	0.732746	0.904762	0.870772	0.87432	0.771104	0.895389	0.71816	0.718538	0.422907	0.791805	0.75	0.795088	0.526549	0.738485
6HY0	299	3.5	1.42	0.04	40.4327	98.8466	0.885598	0.921515	0.829774	0.829083	0.908229	0.944488	0.848891	0.848566	0.607391	0.655555	0.54114	0.529536	0.630591	0.689394	0.562158	0.532961	0.905952	0.919338	0.84507	0.893305	0.929416	0.956839	0.860577	0.889323	0.783953	0.842415	0.516432	0.729079	0.819301	0.917838	0.596244	0.676221
6HYD	308	3.9	1.1	0.0444	16.7261	67.2168	0.859641	0.901078	0	0.791332	0.860571	0.90872	0	0.763736	0.615306	0.663575	0.0749625	0.532843	0.631811	0.693052	0.0759109	0.523461	0.865557	0.944336	0	0.720974	0.864553	0.951346	0	0.672249	0.784251	0.892578	0.5	0.578652	0.795367	0.944282	0.5	0.508539
6I1X	326	3.7	1.21	0.04595	25.5577	112.355	0.710034	0.687926	0.771448	0.659627	0.816884	0.83115	0.88673	0.651462	0.528281	0.547639	0.531465	0.506397	0.551547	0.592534	0.571272	0.486778	0.729718	0.726555	0.714882	0.752429	0.852291	0.877163	0.902098	0.695906	0.628628	0.639684	0.516342	0.7677	0.685253	0.779576	0.648283	0.647224
6N3Q	336	3.7	1.16	0.42	34.8593	46.899	0.889724	0.931363	0.806867	0.825895	0.889973	0.935001	0.808425	0.816999	0.601759	0.67056	0.560253	0.472927	0.623579	0.70195	0.584019	0.475794	0.902098	0.912237	0.871287	0.888594	0.899741	0.915301	0.871287	0.873457	0.795649	0.918418	0.762376	0.541114	0.808262	0.961538	0.831683	0.473404
6NBB	406	2.9	0.5585	0.02	19.0461	97.9958	0.863353	0.890017	0.860693	0.849351	0.859249	0.90701	0.863789	0.82331	0.595322	0.560584	0.538155	0.647231	0.628238	0.630266	0.618731	0.632605	0.874663	0.898058	0.954082	0.814706	0.859447	0.903704	0.962963	0.737805	0.769542	0.796117	0.469388	0.926471	0.794979	0.970297	0.717949	0.73125
6NBC	407	2.8	0.558	0.04	11.1347	57.2894	0.918429	0.942393	N/A	0.84585	0.934383	0.956393	N/A	0.848913	0.566656	0.616837	N/A	0.414624	0.631556	0.702235	N/A	0.413254	0.934513	0.926941	N/A	0.96063	0.94023	0.93913	N/A	0.944444	0.748673	0.773973	N/A	0.661417	0.826241	0.924658	N/A	0.484127
6NMI	452	3.7	1.15	0.0172	53.2003	65.0007	0.847246	0.875088	0.801605	0.831887	0.859711	0.901472	0.834244	0.817706	0.607162	0.625236	0.529175	0.610566	0.620207	0.65765	0.558876	0.598989	0.859632	0.849785	0.86506	0.868206	0.872827	0.9	0.902375	0.826136	0.751267	0.894134	0.616867	0.64408	0.750728	0.933962	0.677966	0.579353
6NPJ	471	3.8	1.055	0.0896	23.889	45.2256	0.876255	0.906161	0.84	0.862443	0.883315	0.924215	0.886252	0.838267	0.557287	0.561712	0.6249	0.531831	0.56368	0.613112	0.691508	0.477388	0.889628	0.952055	0.882812	0.837349	0.891365	0.962406	0.916667	0.8	0.679521	0.941781	0.773438	0.412651	0.648536	0.989583	0.873016	0.231023
6NQ0	477	3.7	1.07	0.038	34.9753	48.4279	0.91683	0.944709	0	0.857568	0.929037	0.955649	0	0.851068	0.615488	0.691847	0	0.431106	0.644902	0.734413	0	0.427639	0.933172	0.956858	0	0.88024	0.942675	0.96845	0	0.858491	0.818841	0.984513	0	0.38024	0.815832	0.99667	0	0.336336
6NR2	487	4	1.08	0.025	47.6647	78.6145	0.866097	0.914418	0.711566	0.787579	0.887607	0.93553	0.749292	0.791816	0.613302	0.695874	0.494009	0.455158	0.631814	0.722366	0.509719	0.458362	0.878347	0.894231	0.889535	0.839139	0.892707	0.923077	0.883721	0.807525	0.794237	0.953671	0.75	0.428279	0.786507	0.960999	0.755814	0.381443
6NWP	527	2.3	1.15	0.012	23.5069	40.8805	0.73641	N/A	0.851472	0.502131	0.73122	N/A	0.854974	0.458023	0.576763	N/A	0.646505	0.438349	0.594029	N/A	0.683958	0.411021	0.761693	N/A	0.986755	0.29932	0.773672	N/A	0.993311	0.283582	0.757238	N/A	0.917219	0.428571	0.713004	N/A	0.980132	0.152778
6O0H	567	3.7	1.0605	0.021	19.4312	80.7437	0.847821	0.90107	0.787213	0.823323	0.865838	0.922277	0.818985	0.824356	0.594751	0.623898	0.581657	0.572481	0.612461	0.662936	0.620708	0.558974	0.864128	0.914114	0.809079	0.838768	0.887526	0.9384	0.898577	0.820537	0.762162	0.936937	0.679573	0.623792	0.756709	0.972661	0.788331	0.520574
6O81	649	3.2	0.822	0.327	69.058	188.398	0.839475	0.893937	0.810301	0.803947	0.859986	0.928074	0.827428	0.812083	0.590464	0.632819	0.562541	0.565226	0.602655	0.661436	0.589126	0.554526	0.858535	0.883013	0.935701	0.795827	0.87249	0.938971	0.950695	0.757298	0.736554	0.80235	0.741843	0.672628	0.742412	0.883708	0.837524	0.560164
6OA9	665	3.9	1.35	0.45	19.7256	84.6785	0.785337	0.756776	0.715467	0.816837	0.78696	0.784374	0.732094	0.802062	0.560502	0.551551	0.523439	0.573231	0.558209	0.562461	0.533502	0.560429	0.798331	0.75273	0.721429	0.843439	0.814341	0.797075	0.778976	0.838018	0.642165	0.899376	0.740476	0.457753	0.631379	0.917969	0.778043	0.415617
6J6I	688	3.7	1.091	0.013	21.0725	75.5514	0.827605	0.901856	0.676092	0.81278	0.81843	0.912041	0.673633	0.783375	0.597401	0.628212	0.474777	0.605429	0.602889	0.658425	0.492823	0.590937	0.831468	0.90157	0.936207	0.75224	0.827888	0.914286	0.942029	0.718663	0.723814	0.963164	0.843103	0.515233	0.70575	0.98128	0.889655	0.44975
6KSW	775	3.6	1.04	0.06	31.2647	55.1434	0.931603	0.958176	N/A	0.853367	0.942821	0.966708	N/A	0.854164	0.604853	0.673171	N/A	0.403857	0.653848	0.740355	N/A	0.394872	0.948534	0.981308	N/A	0.840782	0.965209	0.980606	N/A	0.895028	0.826059	0.942226	N/A	0.444134	0.834547	1	N/A	0.277457
6KZ3	784	3.1	1.33	0.02	18.2894	69.2591	0.830271	0.495283	0.880959	0.842383	0.832074	0.479665	0.89219	0.831441	0.609035	0.335627	0.566106	0.680993	0.616647	0.350004	0.59411	0.673632	0.855253	0.368687	0.960145	0.840774	0.856796	0.362162	0.958716	0.840434	0.728647	0.282828	0.622283	0.881696	0.770628	0.429293	0.755677	0.833209
6L42	828	3.4	1.08	0.0085	30.9992	47.6038	0.840858	0.858904	0.77644	0.840598	0.838929	0.86393	0.78738	0.830882	0.59903	0.583559	0.549213	0.61989	0.602024	0.599577	0.565322	0.611094	0.856681	0.912799	0.860825	0.81388	0.856473	0.919591	0.864583	0.802647	0.719289	0.956399	0.670103	0.55205	0.713976	0.973239	0.720207	0.517497
6LAT	863	3.4	1.128	0.0788	21.5007	34.1972	0.804948	0.472861	0.819962	0.815565	0.803326	0.472067	0.864813	0.782452	0.628502	0.245752	0.601974	0.668297	0.629027	0.254877	0.646117	0.640763	0.810044	0.526316	0.923077	0.750973	0.804533	0.526316	0.936709	0.715909	0.731441	0.842105	0.879121	0.618677	0.682713	0.842105	0.93956	0.488281
6LHP	894	3.3	1.128	0.9596	30.5682	44.6932	0.855561	0.612118	0.825532	0.883541	0.856121	0.622262	0.853348	0.874862	0.673809	0.305076	0.571364	0.742692	0.675498	0.316547	0.617896	0.723775	0.862201	0.564103	0.918367	0.850679	0.856987	0.473684	0.915916	0.847706	0.75311	0.974359	0.755102	0.739065	0.732057	1	0.848397	0.656109
6LNI	931	2.7	1.014	0.013	17.0808	48.408	0.671417	N/A	0.793727	0.508509	0.645873	N/A	0.793457	0.431677	0.538365	N/A	0.582328	0.480199	0.542684	N/A	0.602896	0.462557	0.704202	N/A	0.988439	0.309237	0.700692	N/A	0.988304	0.283898	0.621849	N/A	0.939306	0.180723	0.630691	N/A	0.976812	0.149194
6LRR	959	3.4	1.04	0.0209	43.9984	69.3192	0.854288	0.886819	0.801592	0.85897	0.869496	0.922707	0.826	0.85123	0.590632	0.540177	0.50547	0.655075	0.599152	0.570989	0.546375	0.638922	0.866691	0.887446	0.84	0.866106	0.874259	0.940883	0.880503	0.815385	0.740011	0.844156	0.525	0.774292	0.727737	0.937383	0.580101	0.664006
5G04	3385	3.9	1.36	0.08	32.7928	160.143	0.818817	0.871162	0.650375	0.758486	0.847865	0.897253	0.757366	0.753197	0.598286	0.6655	0.551772	0.478498	0.611101	0.687132	0.569067	0.470309	0.835331	0.851164	0.562597	0.873549	0.86608	0.872189	0.763797	0.877931	0.767504	0.896114	0.613846	0.545165	0.775528	0.928797	0.663462	0.481497
5MBV	3460	3.8	1.34	0.035	34.8884	69.6952	0.813284	0.859203	0.709157	0.785252	0.822608	0.87356	0.729775	0.780256	0.620821	0.687357	0.55746	0.54909	0.624876	0.69387	0.561588	0.549934	0.827804	0.828498	0.629442	0.899906	0.841312	0.850494	0.673184	0.895097	0.760783	0.931657	0.598985	0.572498	0.761447	0.938749	0.604061	0.562208
5MYU	3567	4	1.039	0.02	57.6634	86.2253	0.850223	0.882649	0.813339	0.842324	0.850959	0.891971	0.816693	0.835802	0.569708	0.582597	0.514637	0.584722	0.583111	0.61897	0.54765	0.572176	0.860325	0.835498	0.834783	0.891672	0.853448	0.844639	0.817014	0.880637	0.726863	0.883983	0.62029	0.65408	0.706222	0.904803	0.689855	0.558219
5MZ6	3583	3.8	1.43	0.1	9.99275	42.7825	0.904133	0.938917	0.763476	0.873031	0.916748	0.954796	0.806372	0.855069	0.568482	0.620805	0.509876	0.49535	0.59189	0.670164	0.555112	0.470355	0.921101	0.945055	0.760563	0.910995	0.933014	0.961722	0.8	0.899371	0.742202	0.875981	0.549296	0.554974	0.749304	0.971474	0.704225	0.384
5N8N	3600	3.3	1.34	0.0385	57.3974	143.225	0.88257	0.92754	0.822211	0.869867	0.884159	0.936139	0.826494	0.86426	0.593506	0.589525	0.510157	0.629132	0.60308	0.613252	0.530831	0.623453	0.895999	0.943988	0.84672	0.876095	0.898161	0.952214	0.848259	0.872328	0.759263	0.814916	0.453709	0.840546	0.771845	0.864774	0.53317	0.793955
6EOJ	3908	3.6	1.4	0.15	31.2665	53.17	0.850763	0.718403	0.863332	0.858329	0.846046	0.745249	0.887961	0.815342	0.623892	0.371237	0.570629	0.694036	0.636894	0.396327	0.625	0.677173	0.864327	0.619835	0.952712	0.825287	0.851232	0.644444	0.959547	0.738318	0.728655	0.595041	0.541029	0.902299	0.770933	0.741379	0.732962	0.807646
6ET5	3951	2.9	1.06	0.0156	48.8751	68.0813	0.911473	0.927101	0.731447	0.905215	0.903404	0.927416	0.71968	0.883449	0.67754	0.694706	0.356872	0.678184	0.691903	0.719608	0.359009	0.682969	0.923318	0.934319	0.795918	0.918509	0.918813	0.935123	0.791667	0.90448	0.835804	0.965517	0.683673	0.695515	0.832995	0.973727	0.704082	0.672572
5LJV	4062	3.6	1.34	0.155	33.9544	65.5614	0.844278	0.900322	0.830496	0.785046	0.849355	0.910086	0.8457	0.761284	0.578101	0.622911	0.56382	0.53362	0.606205	0.665501	0.604814	0.53407	0.857949	0.869305	0.831276	0.863492	0.856505	0.88622	0.838235	0.828244	0.741026	0.81295	0.539095	0.801587	0.796506	0.90048	0.706612	0.727707
6F1V	4170	3.4	1.34	0.1	34.6291	63.8423	0.875018	0.921494	0.624769	0.719558	0.882014	0.928676	0.638498	0.701913	0.660757	0.750152	0.584795	0.349026	0.671788	0.765073	0.591716	0.344364	0.896497	0.928279	1	0.779412	0.904	0.941176	1	0.727273	0.820064	0.971311	1	0.272059	0.820513	0.97541	1	0.242424
6F5J	4189	3.1	1.063	0.0717	23.508	56.288	0.834242	0.781433	0.83035	0.846639	0.83309	0.825039	0.850831	0.82027	0.615005	0.453753	0.563791	0.676353	0.619777	0.474913	0.606912	0.656301	0.8434	0.783505	0.898693	0.820774	0.843895	0.728571	0.92963	0.794788	0.729306	0.938144	0.74183	0.680244	0.71156	0.948454	0.846405	0.579918
6F95	4196	3.4	1.07	0.07	33.9754	55.6762	0.80349	0.745499	0.8761	0.779551	0.821086	0.793021	0.890206	0.773058	0.577505	0.526341	0.602662	0.586481	0.593171	0.558284	0.643773	0.57251	0.817704	0.697531	0.913907	0.809353	0.836412	0.754325	0.913953	0.813397	0.738185	0.830247	0.699779	0.715827	0.729872	0.869159	0.783664	0.605405
6FFC	4256	3.6	0.812	0.022	12.9532	78.6939	0.893399	0.93154	0.845326	0.848966	0.897259	0.938256	0.862137	0.833433	0.608575	0.650677	0.554431	0.560069	0.625311	0.678268	0.578688	0.555581	0.906387	0.931783	0.878788	0.871585	0.908672	0.939968	0.877863	0.859375	0.843395	0.916279	0.606061	0.800546	0.844737	0.951938	0.651515	0.724518
6FO1	4287	3.6	1.06	0.035	12.4466	56.266	0.854931	0.921994	0.763476	0.792848	0.857959	0.929889	0.770543	0.77824	0.582221	0.653558	0.493014	0.511723	0.597729	0.678556	0.516346	0.507366	0.868159	0.924111	0.75	0.836672	0.868633	0.926154	0.751572	0.835664	0.767164	0.955812	0.45	0.620955	0.776171	0.977885	0.540625	0.568111
6G8Z	4362	3.7	1.075	0.026	39.0591	56.4691	0.844688	0.908269	0.640706	0.724998	0.871597	0.932014	0.696726	0.708838	0.638602	0.715937	0.454755	0.472659	0.676873	0.76179	0.482074	0.496375	0.848008	0.854815	0.526667	0.943627	0.877863	0.899654	0.588235	0.928571	0.850629	0.952593	0.333333	0.703431	0.871781	0.976261	0.493333	0.664198
6GCT	4386	3.9	1.012	0.036	30.9514	60.0041	0.879785	0.920458	0.911761	0.771381	0.900288	0.939835	0.925309	0.745372	0.588961	0.663684	0.516896	0.40799	0.616706	0.703719	0.549446	0.404551	0.898305	0.95479	0.97619	0.727829	0.914	0.963636	1	0.696335	0.791217	0.961249	0.428571	0.35474	0.801242	0.992424	0.547619	0.285714
6I5A	4413	2.3	1.0635	0.05	17.5011	27.1612	0.904322	0.950979	0.708861	0.879942	0.910279	0.959577	0.744807	0.865006	0.618764	0.68071	0.451335	0.562656	0.642931	0.731123	0.482505	0.538275	0.928105	0.944444	0.666667	0.960784	0.92623	0.958904	0.636364	0.947368	0.79085	0.911111	0.75	0.588235	0.797297	0.966667	0.833333	0.456522
6QCC	4504	3.2	1.11	0.045	24.2106	38.9824	0.878085	0.807611	0.885331	0.880997	0.872551	0.817229	0.895358	0.857891	0.648338	0.453046	0.642491	0.678366	0.660878	0.47084	0.683356	0.66679	0.883636	0.769231	0.906883	0.878788	0.884921	0.763158	0.928571	0.859649	0.8	0.923077	0.846154	0.738636	0.781022	0.974359	0.910931	0.629771
6QNT	4608	3.5	1.067	0.07	24.5195	46.8674	0.828465	0.396532	0.829453	0.833236	0.814536	0.415621	0.843104	0.794976	0.65044	0.101245	0.611519	0.68414	0.655473	0.102578	0.657178	0.661388	0.837653	1	0.949367	0.75	0.832237	1	0.954704	0.718354	0.772169	1	0.873418	0.691748	0.744186	1	0.949206	0.583942
6QPW	4616	3.3	0.81	0.006	11.5661	81.3565	0.810917	0.871754	0.785901	0.751967	0.829119	0.897589	0.79784	0.767763	0.564542	0.604095	0.48891	0.553597	0.576512	0.626156	0.502683	0.553914	0.836609	0.867606	0.905063	0.76412	0.857916	0.915584	0.922581	0.757246	0.728501	0.828169	0.487342	0.737542	0.736842	0.872832	0.525641	0.689189
6QQ5	4618	3.9	1.07	0.0355	19.8708	45.4083	0.801334	0.847976	0.6435	0.757707	0.797522	0.850916	0.639371	0.741612	0.562739	0.592857	0.343703	0.541189	0.567455	0.612446	0.359671	0.528391	0.810041	0.954717	0.666667	0.639191	0.808209	0.955671	0.638889	0.632787	0.698779	0.966038	0.305556	0.390358	0.68439	0.993679	0.333333	0.321875
6RIU	4898	3.9	1.058	0.01	16.2574	27.0628	0.638632	0.667457	N/A	0.524702	0.641302	0.6727	N/A	0.502785	0.636397	0.713569	N/A	0.329486	0.641632	0.720422	N/A	0.326503	0.593407	0.493151	N/A	1	0.592814	0.507246	N/A	1	0.725275	0.808219	N/A	0.388889	0.725275	0.808219	N/A	0.388889
3J26	5495	3.5	1.1	2	65.5163	115.781	0.827931	0.728216	0.82634	0.844136	0.824825	0.728787	0.832193	0.836227	0.653847	0.426804	0.607983	0.712954	0.660076	0.440737	0.637747	0.705863	0.833333	0.72814	0.939073	0.79013	0.832858	0.729412	0.943887	0.781188	0.729655	0.90779	0.74702	0.691924	0.718517	0.91242	0.77134	0.657669
3J63	5830	3.8	1.08	2	6.55304	9.12322	0.808422	0.849094	N/A	0.70312	0.821993	0.865218	N/A	0.693755	0.391806	0.373891	N/A	0.438121	0.405336	0.393626	N/A	0.435963	0.812638	0.790486	N/A	0.871314	0.821389	0.806543	N/A	0.872549	0.439383	0.296559	N/A	0.817694	0.438346	0.308325	N/A	0.792717
3J9D	6239	3.3	1.01	0.9	7.75918	24.9361	0.80639	0.869977	0.737477	0.795467	0.804421	0.877328	0.749388	0.780558	0.595154	0.55764	0.447857	0.66902	0.608102	0.593174	0.48231	0.662191	0.80914	0.861607	0.965278	0.718085	0.81194	0.861111	0.969697	0.714286	0.71371	0.767857	0.340278	0.824468	0.708108	0.803571	0.432624	0.754667
3J9E	6240	3.3	1.01	0.5	6.31714	24.7673	0.902139	0.947418	0.822247	0.858763	0.906539	0.952109	0.835017	0.857307	0.644913	0.678948	0.54288	0.623838	0.664693	0.706931	0.5625	0.631485	0.904656	0.95339	0.96	0.818182	0.915888	0.95339	0.96	0.838028	0.794574	0.774908	0.46	0.907692	0.849658	0.915254	0.52	0.856209
3JB4	6394	3.8	1.35	0.042	34.937	56.284	0.803367	0.376643	0.83866	0.847197	0.80803	0.332916	0.875686	0.836947	0.622442	0.434263	0.552266	0.689856	0.629614	0.46526	0.607257	0.667571	0.832593	0.220339	0.930131	0.868217	0.823377	0.228571	0.919255	0.851852	0.755556	0.881356	0.620087	0.816537	0.74024	0.932203	0.833333	0.654354
3JB5	6398	3.7	1.3	0.0625	42.2336	73.73	0.862453	0.810915	0.859687	0.879165	0.846417	0.821514	0.877494	0.83342	0.644104	0.526675	0.570937	0.715671	0.658727	0.577497	0.637347	0.695936	0.871077	0.727273	0.90971	0.897413	0.856664	0.752988	0.916115	0.854806	0.770642	0.829201	0.53322	0.876004	0.787715	0.950413	0.768313	0.743779
5H3O	6656	3.5	1.32	0.0426	14.1574	54.1982	0.844941	0.90724	0.72595	0.791215	0.856754	0.920468	0.747133	0.781229	0.582933	0.648466	0.473415	0.520972	0.604482	0.685761	0.503567	0.514873	0.862137	0.879357	0.78125	0.860465	0.856473	0.887776	0.779904	0.826	0.789759	0.921358	0.504464	0.668605	0.791873	0.96861	0.616071	0.559647
5X58	6703	3.2	1.3	0.0456	49.1761	81.5712	0.825912	0.903546	0.769162	0.832039	0.839012	0.942453	0.815764	0.797917	0.600562	0.525407	0.521596	0.670669	0.609187	0.556985	0.560654	0.655916	0.839719	0.9136	0.815761	0.824617	0.857681	0.9627	0.912568	0.737606	0.747446	0.848	0.521832	0.842474	0.772011	0.94686	0.684498	0.753152
5XMI	6733	3.9	1.30654	0.0539	39.0353	67.5601	0.810158	0.811744	0.738604	0.82471	0.85536	0.884392	0.853798	0.817327	0.585031	0.574004	0.539186	0.604725	0.593179	0.611356	0.573063	0.581847	0.829124	0.754119	0.73301	0.920323	0.880303	0.881844	0.909091	0.862069	0.713595	0.825095	0.582524	0.643187	0.703574	0.912752	0.660194	0.509259
5XTB	6771	3.4	1.083	0.0516	20.4759	64.1209	0.836921	0.871952	0.704446	0.838875	0.838655	0.884959	0.724155	0.828322	0.619448	0.605146	0.487499	0.655593	0.626821	0.633092	0.508893	0.645984	0.847776	0.85023	0.903646	0.833896	0.844513	0.853952	0.91831	0.817723	0.759388	0.885561	0.695312	0.680743	0.750512	0.939815	0.763158	0.606671
5Y4O	6805	3.8	1.32	0.0745	24.3005	37.8985	0.624724	0.645988	0.712825	0.55235	0.672584	0.729978	0.721925	0.579944	0.517587	0.531448	0.507541	0.503975	0.551748	0.591194	0.534728	0.509754	0.651437	0.523156	0.963504	0.63	0.702041	0.660377	0.958333	0.577236	0.635962	0.557461	0.591241	0.752	0.69098	0.729831	0.688889	0.648305
5Z96	6901	3.3	1.23	0.05	15.0135	82.4424	0.892304	0.919371	0.702564	0.855257	0.903247	0.938549	0.739101	0.823251	0.605855	0.635354	0.337243	0.566715	0.628301	0.691202	0.374898	0.525905	0.906732	0.957008	0.884615	0.816043	0.918016	0.977794	0.869565	0.752016	0.802557	0.886926	0.0384615	0.670588	0.807813	0.98457	0.0384615	0.480565
5ZYA	6915	4	1.322	0.0244	43.7796	73.1195	0.698713	0.725346	0.653879	0.704933	0.731748	0.764522	0.735507	0.703962	0.553358	0.581008	0.464575	0.582903	0.558498	0.597845	0.479672	0.574619	0.714768	0.710606	0.656371	0.751678	0.756887	0.743689	0.853026	0.711864	0.647201	0.727273	0.492278	0.677852	0.668339	0.783489	0.551515	0.649533
6A70	6991	3.6	1.091	0.03	39.0134	60.9219	0.769831	0.851208	0.655108	0.704185	0.80769	0.883303	0.763123	0.715137	0.576679	0.663132	0.54347	0.488161	0.582884	0.688509	0.556634	0.47253	0.789017	0.927	0.786802	0.632537	0.855208	0.937037	0.875	0.7	0.683044	0.961	0.77665	0.345848	0.677674	0.979757	0.813472	0.294811
6A7F	6993	3.4	1.3	0.044	13.9046	49.6818	0.938917	0.969022	N/A	0.338183	0.952211	0.973501	N/A	0.196641	0.660224	0.686343	N/A	0.140949	0.695752	0.721641	N/A	0.136022	0.948227	0.980741	N/A	0.216667	0.952624	0.979653	N/A	0.155556	0.897163	0.892593	N/A	1	0.963121	0.961481	N/A	1
6B0X	7030	3.8	1.21	0.00705	38.7591	68.3079	0.710066	0.647441	0.726297	0.740804	0.700074	0.65199	0.735087	0.714865	0.569039	0.508454	0.437843	0.661085	0.585443	0.549012	0.461114	0.661199	0.722495	0.48495	0.87788	0.796813	0.723499	0.504043	0.904762	0.755452	0.666012	0.541806	0.440092	0.837649	0.686402	0.642487	0.463869	0.809137
6BLY	7113	3.4	1.07	0.06	24.5835	46.666	0.863701	0.883029	0.871465	0.855214	0.863599	0.892186	0.882467	0.840597	0.620994	0.339309	0.604329	0.659132	0.634434	0.350791	0.646734	0.647735	0.874675	0.925373	0.962448	0.786472	0.874187	0.919355	0.964132	0.769231	0.774026	0.925373	0.763561	0.770557	0.775016	0.955224	0.873259	0.663978
6BTM	7286	3.4	1.1	0.39	43.1314	58.9185	0.869064	0.891629	0.816181	0.857997	0.868443	0.892653	0.81911	0.854964	0.599461	0.627383	0.553497	0.581936	0.607968	0.650047	0.573317	0.5749	0.883376	0.887963	0.962791	0.862653	0.87897	0.884112	0.953052	0.858644	0.751484	0.977778	0.767442	0.518344	0.734295	0.988889	0.813953	0.459001
6BWD	7297	3.7	1.23	0.007	20.199	83.1817	0.79454	0.856819	0.114233	0.728978	0.794684	0.858079	0.111599	0.726913	0.576259	0.606802	0.0805024	0.54508	0.577138	0.612937	0.0805945	0.539821	0.805656	0.973605	0.8	0.60044	0.805574	0.973526	0.8	0.597615	0.709964	0.931614	0.4	0.441349	0.707044	0.942377	0.4	0.421439
6CT0	7610	3.1	1.02	2.5	16.4492	25.7002	0.773369	0.849239	0.747985	0.726795	0.79878	0.891769	0.811902	0.687003	0.624117	0.609018	0.480896	0.697191	0.656051	0.666056	0.53047	0.70426	0.786026	0.85	0.94	0.656566	0.815287	0.890625	0.933333	0.604167	0.786026	0.7875	0.48	0.939394	0.784753	0.825	0.510204	0.893617
6CUD	7620	3.3	1.074	0.035	26.9848	62.3452	0.890014	0.921597	0.236233	0.855853	0.9037	0.937641	0.276202	0.851978	0.647531	0.690564	0.0455874	0.591784	0.673166	0.725566	0.0484021	0.601503	0.900923	0.911026	0.0625	0.909664	0.911148	0.938119	0.15625	0.884824	0.854403	0.96179	0	0.676471	0.854048	0.978712	0.03125	0.641807
6DLU	7957	3.8	1.07	0.04122	55.3736	97.9094	0.828655	0.865779	0.631789	0.834303	0.910165	0.947189	0.857611	0.852656	0.63024	0.651297	0.488025	0.640375	0.647814	0.709007	0.558412	0.586909	0.848633	0.912607	0.585526	0.840555	0.913567	0.938918	0.965517	0.838583	0.814996	0.909742	0.585526	0.760832	0.822866	0.966423	0.854701	0.590909
6DRJ	7999	3.3	1.074	3	54.0497	88.438	0.859807	0.914851	0.654605	0.842916	0.867642	0.929939	0.698504	0.82402	0.653373	0.677386	0.486815	0.664954	0.676568	0.715059	0.505408	0.673111	0.873493	0.890965	0.607143	0.919255	0.883462	0.908935	0.675355	0.904	0.832378	0.88639	0.494048	0.847308	0.836621	0.910865	0.522954	0.817227
5GAQ	8015	3.1	1.43	0.07	15.4352	68.7312	0.89424	N/A	0.918653	0.851231	0.906422	N/A	0.93468	0.841277	0.605114	N/A	0.610813	0.595591	0.637474	N/A	0.660696	0.597654	0.913966	N/A	0.947062	0.848797	0.915066	N/A	0.954057	0.817091	0.725309	N/A	0.638162	0.896907	0.814357	N/A	0.810937	0.821101
5I68	8072	3.4	1.14	0.052	21.4495	39.6477	0.82923	0.863085	0.732951	0.843309	0.829382	0.870968	0.760367	0.833871	0.620672	0.579688	0.517183	0.673644	0.628304	0.615669	0.550127	0.660071	0.836858	0.782123	0.893443	0.844875	0.822807	0.78125	0.872727	0.826667	0.76284	0.910615	0.696721	0.711911	0.743511	0.949721	0.778689	0.627119
5JZH	8185	3.9	1.34	0.184	23.2181	99.2227	0.781362	0.807416	0.792656	0.763853	0.804147	0.838918	0.84734	0.740811	0.591555	0.563658	0.545742	0.633892	0.607282	0.607118	0.594354	0.616696	0.788354	0.735622	0.896932	0.726911	0.822067	0.786725	0.930089	0.721527	0.750211	0.821892	0.653404	0.795364	0.757893	0.880975	0.808746	0.669403
5K0Z	8191	2.8	0.495	0.00574	4.35393	19.9837	0.828777	0.892677	0.791117	0.769894	0.841509	0.918347	0.805069	0.749363	0.317546	0.292733	0.178795	0.435914	0.318511	0.297208	0.182377	0.4337	0.835174	0.853873	0.764493	0.856132	0.850984	0.89022	0.808	0.822785	0.341483	0.146127	0.17029	0.714623	0.346582	0.15493	0.173913	0.724638
5K10	8192	3.8	0.495	0.00734	6.68316	24.0149	0.79002	0.837411	0.793133	0.734733	0.785177	0.857143	0.797164	0.677248	0.415989	0.323923	0.401212	0.52853	0.41969	0.331551	0.408961	0.526694	0.809824	0.801205	0.835227	0.804196	0.826401	0.84898	0.896104	0.720779	0.478589	0.26506	0.335227	0.814685	0.482323	0.272727	0.346591	0.807692
5VC7	8658	3.9	1.45	0.25	38.4046	67.305	0.810716	0.831518	0.784516	0.790958	0.809998	0.838313	0.801481	0.772066	0.582959	0.621757	0.569164	0.537545	0.595589	0.65112	0.595576	0.524706	0.819637	0.751966	0.783951	0.916667	0.824129	0.76672	0.81295	0.915854	0.74823	0.901996	0.694444	0.562107	0.751181	0.95424	0.770898	0.471558
5W68	8778	3.3	1.06	0.14	43.9569	78.7029	0.853542	0.875628	0.89629	0.797719	0.861727	0.894533	0.902957	0.795662	0.604131	0.59315	0.66262	0.550757	0.614377	0.606688	0.682795	0.549555	0.866476	0.878431	0.994306	0.710324	0.878642	0.937365	0.993833	0.701291	0.78381	0.896078	0.943495	0.53775	0.788902	0.914538	0.977661	0.501287
6DRV	8908	2.2	0.637	0.0233	39.2248	150.479	0.842062	0.812012	0.861384	0.83418	0.8425	0.851243	0.874261	0.800401	0.574065	0.486731	0.522605	0.648619	0.596744	0.533769	0.579643	0.634582	0.852767	0.765494	0.865056	0.870582	0.842506	0.8	0.894934	0.792041	0.652668	0.495812	0.376547	0.973204	0.725134	0.691781	0.549067	0.912365
6DVY	8920	4	1.22	0.0542	20.2775	72.5425	0.879425	0.92603	0.565278	0.845302	0.880723	0.93618	0.583341	0.823068	0.595824	0.634777	0.401644	0.561543	0.612372	0.669605	0.420453	0.553809	0.89032	0.937845	0.847826	0.82681	0.889116	0.945161	0.818182	0.788553	0.795863	0.94337	0.554348	0.608611	0.79137	0.986159	0.663043	0.518706
6E9Z	9021	3.4	1.05	0.055	22.1102	55.5155	0.908198	0.944715	N/A	0.68436	0.945341	0.971446	N/A	0.618745	0.605052	0.65712	N/A	0.291252	0.66329	0.722437	N/A	0.280748	0.921365	0.947547	N/A	0.73494	0.947238	0.978738	N/A	0.5	0.821464	0.835307	N/A	0.722892	0.902898	0.961165	N/A	0.430556
6EBK	9024	3.3	0.835	0.013	38.2894	115.05	0.856895	0.883474	0.851605	0.816756	0.870877	0.907184	0.861703	0.809796	0.608152	0.668157	0.498763	0.53771	0.61811	0.686632	0.512663	0.532108	0.87065	0.846847	0.880137	0.904905	0.885223	0.882453	0.882759	0.890988	0.760281	0.850064	0.589041	0.670671	0.775496	0.896263	0.681507	0.612245
6MDO	9102	3.9	1.31	0.0135	38.7098	71.6821	0.858312	0.897299	0.79938	0.829303	0.854151	0.899452	0.79759	0.816828	0.605872	0.677535	0.67302	0.507385	0.607003	0.679696	0.674101	0.507582	0.882167	0.919676	0.85623	0.845695	0.878743	0.921053	0.854839	0.832864	0.701724	0.982314	0.744409	0.365729	0.701724	0.983788	0.744409	0.364024
6MDR	9104	3.5	1.1	0.05	38.8482	60.1221	0.903959	0.460744	0.949106	0.893972	0.905914	0.488753	0.958134	0.879886	0.645436	0.280622	0.668874	0.651446	0.661031	0.288927	0.708631	0.641288	0.910277	0.528169	0.978376	0.864634	0.914201	0.579365	0.978575	0.857967	0.80261	0.788732	0.852321	0.746341	0.803884	0.823944	0.91192	0.675525
6MHQ	9116	3.4	0.665	0.03	14.3973	102.585	0.915646	0.949005	0.868066	0.820131	0.934387	0.967266	0.865195	0.867465	0.612504	0.68063	0.517837	0.41745	0.65974	0.740311	0.549835	0.430915	0.928706	0.939695	0.94697	0.888889	0.94806	0.964738	0.954198	0.894737	0.826723	0.885355	0.340909	0.775681	0.883721	0.972	0.590909	0.686316
6MRC	9195	3.1	1.07	0.9	69.3415	111.49	0.886631	0.954781	0.839469	0.84461	0.907839	0.971095	0.882486	0.811581	0.62175	0.668242	0.575613	0.601626	0.656493	0.73162	0.62858	0.595783	0.906392	0.988134	0.939135	0.792899	0.92286	0.993742	0.984147	0.723115	0.812329	0.940399	0.669514	0.747742	0.807924	0.990286	0.782702	0.611735
6MRT	9212	2.8	1.07	0.07	39.4033	73.8048	0.957327	0.976354	N/A	0.772771	0.978296	0.989032	N/A	0.769129	0.676234	0.720272	N/A	0.247153	0.760705	0.807207	N/A	0.253631	0.964912	0.982506	N/A	0.764493	0.986452	0.996592	N/A	0.688889	0.922807	0.931616	N/A	0.822464	0.953796	0.98464	N/A	0.600733
6N1R	9318	4	1.04	0.0374	59.5694	102.635	0.738446	0.829044	0.518193	0.704533	0.754748	0.842556	0.570244	0.701964	0.585664	0.670665	0.476404	0.510482	0.591568	0.683799	0.483916	0.504727	0.748015	0.745219	0.413333	0.905392	0.778272	0.773601	0.504886	0.898922	0.719365	0.877732	0.511111	0.57884	0.727162	0.902972	0.514444	0.560762
6N2P	9332	4	1.085	0.033	24.3303	46.3931	0.877851	0.916915	N/A	0.764696	0.856303	0.903592	N/A	0.656797	0.660364	0.788798	N/A	0.288552	0.664509	0.794171	N/A	0.29367	0.9125	0.945455	N/A	0.813636	0.901515	0.911058	N/A	0.866071	0.764773	1	N/A	0.0590909	0.764773	1	N/A	0.0590909
6N37	9339	3.8	1.064	2.5	10.3359	25.6209	0.553578	N/A	0.676851	0.432481	0.508036	N/A	0.682318	0.328136	0.526828	N/A	0.529946	0.523757	0.528603	N/A	0.555845	0.501929	0.591667	N/A	0.866667	0.316667	0.551155	N/A	0.87037	0.184397	0.566667	N/A	0.811111	0.322222	0.563889	N/A	0.827778	0.3
6NJO	9390	3.3	1.02	0.05	11.6259	45.0386	0.857581	0.892152	0.843864	0.837089	0.877504	0.9271	0.878109	0.831961	0.604089	0.606791	0.580544	0.613458	0.62957	0.666068	0.635987	0.596477	0.868699	0.886525	0.904762	0.834766	0.886642	0.953405	0.902893	0.810169	0.778049	0.873522	0.647266	0.771729	0.783828	0.976219	0.782686	0.625369
6ACH	9592	3.2	1.232	0.05	35.3361	71.9135	0.859707	0.909829	0.82197	0.818397	0.869757	0.929287	0.850246	0.80002	0.593617	0.614937	0.543951	0.588689	0.615236	0.657515	0.577131	0.582705	0.868385	0.934049	0.92418	0.767442	0.872625	0.956211	0.922727	0.719947	0.756357	0.793712	0.55123	0.802326	0.800902	0.921418	0.634298	0.732062
6IMM	9693	3.5	1.36	4	64.5583	109.366	0.756987	0.874532	0.713106	0.75758	0.730447	0.810218	0.733733	0.72201	0.618397	0.600056	0.522995	0.671459	0.629436	0.678121	0.560039	0.6579	0.75685	0.923729	0.896622	0.650759	0.729008	0.942029	0.928865	0.573501	0.713701	0.915254	0.724667	0.669197	0.690874	0.969325	0.823409	0.569536
6IP1	9697	3.9	1.30654	0.065	24.4	54.3734	0.82898	0.87956	N/A	0.669483	0.849327	0.901578	N/A	0.621505	0.576712	0.639896	N/A	0.37741	0.607029	0.682619	N/A	0.360959	0.838941	0.863343	N/A	0.754777	0.881299	0.91029	N/A	0.718519	0.763064	0.838412	N/A	0.503185	0.804461	0.931002	N/A	0.337979
6JQL	9873	2.9	1.06	0.085	53.5171	82.6044	0.857673	0.916568	0.814573	0.833273	0.854577	0.92179	0.836273	0.809169	0.603893	0.599444	0.579622	0.617759	0.619955	0.645616	0.612446	0.604362	0.866322	0.941987	0.943459	0.768669	0.864828	0.941622	0.947735	0.751152	0.771541	0.82161	0.801552	0.717574	0.775334	0.964467	0.868743	0.580317
6JT0	9883	4	1.045	0.024	13.3067	42.9558	0.876844	0.914341	0.871624	0.833103	0.876192	0.917858	0.886162	0.804714	0.566108	0.638662	0.590271	0.460318	0.574199	0.653541	0.60717	0.454399	0.889982	0.886179	0.881633	0.900262	0.885522	0.885856	0.902655	0.870229	0.695886	0.985772	0.62449	0.367454	0.695886	0.993902	0.657143	0.335958
6K1H	9906	3.5	1.338	0.12	31.0489	56.3489	0.821864	0.891053	0.0900237	0.715665	0.832576	0.9077	0.171779	0.678274	0.577422	0.636688	0.190638	0.48101	0.600971	0.691028	0.201802	0.442649	0.839921	0.965829	0.25	0.608611	0.857579	0.983146	0.333333	0.534351	0.726614	0.879397	0.333333	0.438356	0.740014	0.972533	0.333333	0.275934
6KFH	9973	3.6	1.232	0.06	35.0069	58.0291	0.885095	0.9236	0.762576	0.830711	0.892328	0.937311	0.785229	0.790095	0.601601	0.655143	0.496405	0.518711	0.627113	0.700155	0.534133	0.504076	0.896171	0.945665	0.822917	0.803504	0.897653	0.950359	0.842105	0.748016	0.812081	0.924298	0.510417	0.618273	0.801279	0.977887	0.625	0.453024
6RTK	10001	3.5	1.225	0.011	21.2906	39.0437	0.887619	0.802974	0.911732	0.871693	0.884313	0.80798	0.915966	0.849757	0.599493	0.424543	0.590905	0.635891	0.622965	0.444888	0.635988	0.634481	0.894737	0.740741	0.922018	0.884393	0.889831	0.7	0.916667	0.876923	0.677033	0.814815	0.522936	0.849711	0.73913	0.962963	0.671296	0.789474
6RVR	10010	3.5	1.1	0.0229	43.7745	58.7528	0.895125	0.938903	0.854292	0.841579	0.894721	0.941092	0.871045	0.823636	0.63043	0.703417	0.55551	0.542586	0.655445	0.740486	0.600294	0.536442	0.907479	0.958333	0.944444	0.812341	0.901329	0.964171	0.937931	0.780413	0.80235	0.986378	0.486928	0.632952	0.799229	0.997997	0.666667	0.533887
6RWX	10045	3.6	1.38369	0.07	45.3765	110.739	0.928079	0.942757	0.933471	0.911848	0.928168	0.944622	0.939122	0.903768	0.612372	0.628804	0.603023	0.603206	0.62323	0.650102	0.625373	0.597803	0.942249	0.932669	0.975655	0.930351	0.93944	0.929326	0.976592	0.924436	0.798496	0.923007	0.639981	0.776343	0.818556	0.964372	0.730805	0.728819
6S7P	10111	3.2	0.84	0.035	31.7912	79.5803	0.91855	0.958043	0.858455	0.848919	0.933847	0.972374	0.868035	0.830136	0.604733	0.672211	0.527193	0.475835	0.672562	0.7614	0.609813	0.475464	0.928952	0.953867	0.927928	0.863309	0.933628	0.957404	0.940299	0.830508	0.840142	0.894166	0.540541	0.816547	0.857786	0.979396	0.709091	0.593407
6SDZ	10150	3	1.04	0.004	7.44861	37.3003	0.657483	N/A	0.739989	0.539439	0.619053	N/A	0.722872	0.469595	0.479957	N/A	0.467987	0.497058	0.493035	N/A	0.494462	0.491023	0.653162	N/A	0.802365	0.442857	0.662032	N/A	0.835664	0.38843	0.445652	N/A	0.366554	0.557143	0.464886	N/A	0.432432	0.51074
6SHL	10200	3.1	1.06	0.127	24.5753	57.2515	0.825107	0.650041	0.808586	0.848439	0.816565	0.712934	0.826813	0.821407	0.628154	0.296022	0.55949	0.690987	0.615356	0.313695	0.621912	0.639646	0.826033	0.787234	0.940711	0.771543	0.840816	0.818182	0.953368	0.761364	0.689612	0.914894	0.72332	0.651303	0.63949	0.978261	0.841897	0.502058
6SWY	10333	3.2	1.09	0.0306	18.7347	60.2487	0.886759	0.914771	0.848889	0.850532	0.914602	0.942972	0.885278	0.875101	0.625431	0.671142	0.573531	0.563965	0.653857	0.715566	0.602089	0.56622	0.903704	0.898261	0.943182	0.902718	0.927594	0.935484	0.953757	0.906621	0.837531	0.936522	0.789773	0.686695	0.826673	0.967314	0.863636	0.587896
6SXA	10337	3.6	1.38	0.3	30.7884	52.891	0.830566	0.867915	0.801263	0.801225	0.825207	0.867467	0.800428	0.788569	0.541614	0.657065	0.659537	0.400609	0.539788	0.659209	0.661532	0.393279	0.845011	0.923261	0.92381	0.747619	0.848913	0.925481	0.933333	0.746867	0.615711	1	0.866667	0.171429	0.612593	1	0.866667	0.159036
6SYT	10347	3.5	1.06	0.07	19.0098	79.0406	0.859604	0.896652	0.690218	0.809405	0.91005	0.944059	0.850301	0.851463	0.597303	0.654124	0.534946	0.493365	0.64655	0.728633	0.570663	0.495719	0.875244	0.885749	0.883721	0.8525	0.916667	0.951036	0.913462	0.846304	0.79077	0.902948	0.813953	0.55875	0.793606	0.967245	0.852713	0.43949
6T61	10381	3.7	1.35	0.649	44.2039	75.0616	0.883835	0.895218	N/A	0.867149	0.890662	0.910596	N/A	0.852307	0.600525	0.638327	N/A	0.545386	0.618228	0.678241	N/A	0.528926	0.896543	0.865036	N/A	0.946179	0.902193	0.880388	N/A	0.945946	0.787926	0.933361	N/A	0.558804	0.764953	0.977379	N/A	0.42614
6TAP	10423	3.5	1.211	0.02	34.7296	59.6189	0.83626	0.853521	0	0.843822	0.831981	0.852411	0	0.836217	0.606499	0.520766	0.0457143	0.709341	0.615618	0.539446	0.0466744	0.70999	0.846491	0.834734	0	0.886435	0.8482	0.841791	0	0.884354	0.672515	0.473389	0	0.917981	0.681481	0.498592	0	0.912903
6TAQ	10424	3.9	1.388	0.025	34.856	55.2364	0.808873	0.815939	0.117274	0.815044	0.79207	0.80399	0.102689	0.794073	0.636431	0.620557	0	0.666248	0.650006	0.647018	0	0.666511	0.811639	0.752778	0	0.902439	0.803163	0.738019	0	0.904	0.820827	0.861111	0	0.787456	0.825077	0.91573	0	0.728873
6TB4	10438	3.8	1.09	0.7	75.1607	113.611	0.777496	0.83611	0.553403	0.726986	0.827503	0.890539	0.711312	0.712582	0.600875	0.66454	0.38095	0.542548	0.60496	0.673256	0.384113	0.540254	0.796449	0.877252	0.453674	0.73026	0.851636	0.953461	0.728814	0.649871	0.664673	0.775851	0.456869	0.533104	0.66335	0.780154	0.470968	0.52002
6TEH	10490	4	1.063	0.0268	24.6047	55.7935	0.712113	0.785965	0.62672	0.729584	0.709556	0.817624	0.646366	0.713689	0.595237	0.48998	0.472463	0.66069	0.588408	0.516004	0.492219	0.638312	0.705706	0.722222	0.900826	0.627575	0.710429	0.773585	0.92511	0.595436	0.658659	0.833333	0.842975	0.55309	0.623364	0.896825	0.879668	0.469649
6TMV	10528	3.5	1.09	0.025	29.2605	94.7252	0.789755	0.849965	0.690079	0.754691	0.858514	0.915055	0.79943	0.75825	0.572572	0.623074	0.507496	0.533835	0.59065	0.654967	0.530533	0.528119	0.81481	0.846776	0.62614	0.866612	0.890222	0.914442	0.808	0.885714	0.735348	0.82485	0.506079	0.718403	0.754443	0.879109	0.557854	0.66129
6TNI	10534	3.4	1.06	0.0134	22.3208	57.4581	0.780347	0.820349	0.0970246	0.726136	0.787962	0.849483	0.111377	0.671203	0.604918	0.634508	0.0385144	0.565026	0.615239	0.660228	0.0389647	0.551385	0.788124	0.822835	0.75	0.735259	0.792542	0.870904	N/A	0.623932	0.751069	0.873228	0	0.56799	0.741171	0.900316	0.25	0.491865
6TOA	10542	3.5	1.063	0.13	27.11	64.1059	0.8357	0.907396	0.775742	0.823461	0.837692	0.932911	0.793005	0.785255	0.623983	0.606826	0.562665	0.658141	0.63657	0.664552	0.620463	0.628113	0.844816	0.937355	0.940625	0.75	0.851272	0.967828	0.945525	0.678571	0.788629	0.965197	0.790625	0.685484	0.748812	1	0.912226	0.527624
6TRE	10560	3.3	0.822	0.01	26.5486	185.547	0.855868	0.923291	0.867297	0.785685	0.844612	0.953429	0.862447	0.728988	0.578838	0.650821	0.581424	0.512868	0.602145	0.698654	0.612878	0.507113	0.857942	0.891969	0.979487	0.70126	0.850743	0.913043	0.981165	0.600505	0.751708	0.896233	0.747009	0.634673	0.761272	0.931673	0.833523	0.539903
6YSF	10895	3.4	0.822	0.0228	24.2857	77.1182	0.869547	0.913275	N/A	0.768701	0.908837	0.952157	N/A	0.639574	0.603113	0.669977	N/A	0.448126	0.629817	0.723747	N/A	0.388643	0.893698	0.966701	N/A	0.696629	0.937716	0.984466	N/A	0.555556	0.788155	0.909469	N/A	0.460674	0.804348	0.994681	N/A	0.211921
6YTL	10919	3.8	1.34	0.025	36.0943	95.9695	0.934144	0.957036	N/A	0.868415	0.944207	0.967382	N/A	0.85632	0.623164	0.680399	N/A	0.460627	0.653525	0.720127	N/A	0.459784	0.942721	0.949788	N/A	0.919856	0.941363	0.952812	N/A	0.892484	0.864985	0.911404	N/A	0.714801	0.882403	0.967598	N/A	0.603511
6Z2J	11041	4	1.08	0.015	12.5429	52.6995	0.819545	0.851502	0.677546	0.810985	0.816873	0.857863	0.678752	0.797275	0.632845	0.660741	0.469765	0.630975	0.637954	0.67624	0.478656	0.6252	0.836928	0.837736	0.816327	0.839925	0.838867	0.854508	0.826531	0.824201	0.768766	0.892453	0.795918	0.640301	0.775457	0.933333	0.816327	0.610266
6ZH3	11212	3.2	1.04	0.03	32.8467	61.6266	0.915399	0.944915	N/A	0.810744	0.921726	0.951717	N/A	0.784458	0.637965	0.697784	N/A	0.425512	0.654836	0.718096	N/A	0.42819	0.929308	0.949814	N/A	0.851064	0.936893	0.957364	N/A	0.833333	0.854197	0.912639	N/A	0.631206	0.871492	0.944238	N/A	0.589928
6ODI	20020	3.8	1.64	0.027	64.0446	91.0487	0.704338	0.611361	0.770746	0.684002	0.698493	0.60572	0.784466	0.662567	0.557533	0.414869	0.540916	0.592108	0.553873	0.427006	0.567177	0.569674	0.714646	0.996429	0.908991	0.552532	0.715463	0.996198	0.918736	0.533953	0.623737	0.928571	0.721491	0.513291	0.608963	0.978571	0.828947	0.415873
6ODY	20024	3.8	1.25	4.33	77.2778	144.189	0.68341	0.264015	0.560467	0.763615	0.658164	0.227335	0.565559	0.724527	0.613436	0.357295	0.510333	0.674442	0.608829	0.377473	0.521753	0.661239	0.672863	0.305556	0.620408	0.720497	0.633605	0.471429	0.689005	0.608825	0.637132	0.361111	0.817959	0.574351	0.63348	0.412791	0.847486	0.551788
6OJ0	20083	3.7	1.4	0.04	93.5404	164.891	0.864962	0.890353	0.883912	0.837768	0.872734	0.90237	0.898473	0.831032	0.601376	0.607168	0.595186	0.604325	0.621161	0.651495	0.635992	0.59543	0.878824	0.918382	0.94591	0.799877	0.886945	0.916144	0.95191	0.799152	0.800131	0.874265	0.763852	0.802947	0.811722	0.962445	0.89248	0.672845
6OTF	20195	3.1	1.07	0.16	34.9197	58.1938	0.876295	0.815319	0.849566	0.895067	0.880413	0.815359	0.870403	0.891952	0.648405	0.250352	0.571759	0.71449	0.656471	0.256965	0.622893	0.698897	0.884967	0.912281	0.897666	0.875546	0.883994	0.894737	0.907197	0.867439	0.741176	0.982456	0.684022	0.760917	0.708115	1	0.770197	0.652079
6OVH	20212	2.6	0.8452	0.026	27.4445	75.4675	0.951909	0.966586	N/A	0.917211	0.955377	0.971167	N/A	0.907214	0.614469	0.661162	N/A	0.503705	0.643791	0.704085	N/A	0.493899	0.967767	0.994658	N/A	0.892857	0.964696	0.992416	N/A	0.877966	0.897013	0.915598	N/A	0.845238	0.910377	0.982906	N/A	0.708333
6P07	20226	3.2	1.15	1.12	39.0561	47.6864	0.877494	0.894708	0.834974	0.86816	0.892029	0.925256	0.861698	0.858047	0.61124	0.614615	0.536936	0.621557	0.634086	0.672135	0.589709	0.603289	0.891816	0.889688	0.904192	0.891443	0.899916	0.924138	0.921053	0.862144	0.752242	0.908873	0.526946	0.633461	0.751002	0.980653	0.640719	0.52324
6PEV	20333	3.2	1.04	0.108	21.3661	87.6628	0.884016	0.924475	0.871682	0.858536	0.890104	0.944102	0.894149	0.829477	0.60158	0.608236	0.595537	0.599768	0.646037	0.7009	0.685078	0.573862	0.901126	0.932808	0.936624	0.851316	0.902149	0.939457	0.946469	0.805195	0.793279	0.889239	0.716478	0.763596	0.765387	0.98306	0.8474	0.508442
6PNS	20398	3.7	1.36	0.02	101.652	170.528	0.869706	0.906256	0.815993	0.860546	0.876427	0.921587	0.822229	0.857573	0.597673	0.609648	0.558978	0.601891	0.605116	0.635696	0.580667	0.590814	0.883335	0.937178	0.879428	0.84289	0.886415	0.946454	0.886205	0.836974	0.739938	0.974546	0.687383	0.575719	0.730211	0.988076	0.770665	0.516502
6PPJ	20440	3.5	0.8613	0.01	12.4827	80.7501	0.85594	0.909574	0.768571	0.818652	0.858412	0.914047	0.778749	0.816096	0.601563	0.616897	0.533766	0.600623	0.612281	0.639767	0.551691	0.596709	0.875573	0.963504	0.972376	0.754386	0.880403	0.967662	0.972067	0.75779	0.779243	0.861314	0.61326	0.728745	0.794591	0.917073	0.696133	0.682497
6PPL	20442	3	0.832	0.015	11.8387	77.4265	0.904982	0.934818	0.896552	0.857589	0.91292	0.945019	0.910343	0.847043	0.597307	0.640962	0.516887	0.549025	0.620884	0.680388	0.549272	0.540279	0.921026	0.955986	0.951456	0.845395	0.920617	0.956364	0.94	0.836576	0.801026	0.84507	0.446602	0.838816	0.820248	0.911817	0.524272	0.748322
6PZT	20537	3.5	1.05	0.5	24.3464	47.1629	0.890673	0.930384	0.231196	0.838177	0.896059	0.94147	0.27226	0.814837	0.603301	0.674951	0.289044	0.471995	0.629192	0.715823	0.296769	0.46955	0.909677	0.929907	0.25	0.891304	0.906417	0.940541	0.25	0.845304	0.819355	0.971963	0.583333	0.474638	0.8039	0.998437	0.833333	0.343173
6U9G	20698	4	1.07	0.048	15.4717	61.9504	0.840578	0.8188	0.848089	0.840736	0.839001	0.758745	0.861647	0.832805	0.578306	0.445285	0.624233	0.579684	0.58228	0.468555	0.662026	0.556336	0.849554	0.856631	0.938728	0.784119	0.84558	0.710744	0.946602	0.773848	0.679133	0.985663	0.89711	0.45244	0.646581	1	0.946821	0.349167
6UD3	20731	3.5	1.06	0.0103	27.7189	55.475	0.866734	0.927582	0.850872	0.817838	0.876206	0.9412	0.863762	0.823002	0.631539	0.68323	0.66246	0.55727	0.642147	0.701018	0.67605	0.558597	0.879682	0.893519	0.907216	0.844197	0.896175	0.931323	0.906639	0.850352	0.783201	0.901235	0.857732	0.604134	0.79886	0.947205	0.88866	0.576677
6UGD	20761	3.5	1.08	4.84	37.0652	63.0574	0.871025	0.890715	0.784589	0.86867	0.884008	0.918485	0.817985	0.865103	0.636966	0.61344	0.507557	0.675612	0.649667	0.651084	0.542759	0.665523	0.885545	0.934363	0.890909	0.843308	0.897801	0.962319	0.89697	0.833575	0.783987	0.911197	0.545455	0.71926	0.763646	0.935065	0.587879	0.648829
6UQK	20849	3.8	1.247	3.5	103.772	170.622	0.859395	0.906452	0.785621	0.799902	0.859663	0.909724	0.792934	0.79632	0.625215	0.702441	0.570503	0.510159	0.639631	0.726104	0.584985	0.508862	0.873705	0.89089	0.855263	0.849064	0.87091	0.894763	0.852547	0.836168	0.792271	0.931992	0.853947	0.532868	0.790265	0.948587	0.871863	0.492812
6UR8	20857	3.7	1.1024	0.022	17.8475	54.9608	0.888912	0.931312	0.876537	0.860371	0.890442	0.942819	0.887267	0.842858	0.624101	0.664743	0.619447	0.592373	0.641657	0.702725	0.650924	0.583223	0.899832	0.950949	0.935622	0.828737	0.901055	0.953216	0.942222	0.819168	0.817012	0.971519	0.815451	0.676343	0.80474	0.984051	0.890086	0.581498
6UVR	20914	4	1.06	0.03	30.4575	56.2463	0.910995	0.947637	0.837699	0.854911	0.923708	0.961276	0.83435	0.875345	0.602201	0.68009	0.543175	0.464955	0.631829	0.728263	0.578545	0.458657	0.928125	0.981667	0.95614	0.816832	0.934646	0.977992	0.95614	0.855478	0.813542	0.981667	0.745614	0.493399	0.797071	1	0.938596	0.365
6UZB	20955	3.2	1.07	0.03	72.6563	111.925	0.731305	0.703763	0.736829	0.738453	0.844395	0.868969	0.871377	0.803707	0.512864	0.484519	0.444	0.580399	0.527561	0.513015	0.516378	0.543908	0.746577	0.747381	0.691725	0.792695	0.85406	0.832	0.900353	0.82069	0.621821	0.778813	0.462704	0.69003	0.643517	0.83432	0.640136	0.550948
6V03	20968	3.3	1.0961	0.01	12.5195	36.1259	0.85491	0.812549	0.914914	0.842232	0.855201	0.812689	0.916664	0.840608	0.641147	0.573041	0.670836	0.659989	0.642822	0.577628	0.674839	0.65872	0.872536	0.831492	0.981633	0.814925	0.872654	0.833803	0.981633	0.811437	0.796978	0.842541	0.893878	0.701493	0.7967	0.847645	0.9	0.692771
6V1I	21012	3.8	1.059	0.05	14.7829	52.8918	0.931697	0.968753	0.0460526	0.868328	0.940897	0.978573	0.0594243	0.848616	0.686838	0.765907	0.0596644	0.477991	0.697162	0.7778	0.0596644	0.487546	0.951338	0.985976	0	0.899306	0.954421	0.987764	0	0.883333	0.884834	0.998921	0	0.572917	0.883212	1	0	0.5625
6V1Q	21015	3.1	1.256	0.863	30.9432	58.3356	0.851843	0.899533	0.606498	0.760656	0.848556	0.903443	0.670433	0.733259	0.596482	0.697503	0.194103	0.401781	0.613228	0.724378	0.194581	0.406001	0.866171	0.953975	1	0.687324	0.881533	0.980519	1	0.626556	0.737918	0.981869	0.75	0.24507	0.727188	0.983264	0.75	0.206799
6V9Z	21132	3.4	1.09	0.55	39.1609	55.8217	0.887485	0.941695	0.840977	0.793669	0.896192	0.950824	0.862993	0.756067	0.607936	0.706218	0.615783	0.39096	0.631241	0.742543	0.632616	0.397162	0.903533	0.93929	0.900943	0.824289	0.909982	0.95098	0.915789	0.770642	0.793478	0.97709	0.811321	0.369509	0.788972	0.987385	0.825472	0.319481
6VH7	21200	3.8	1.414	0.008	9.90693	49.9727	0.660603	N/A	0.718696	0.51639	0.653289	N/A	0.721307	0.475551	0.574601	N/A	0.620379	0.461864	0.581226	N/A	0.629851	0.46107	0.619938	N/A	0.657205	0.527174	0.618357	N/A	0.669604	0.479042	0.638629	N/A	0.655022	0.597826	0.646875	N/A	0.667396	0.595628
6VRS	21371	2.7	0.91	5	9.68626	58.8417	0.865477	0.921617	0.737917	0.825976	0.871378	0.930801	0.75478	0.822555	0.596478	0.638727	0.413333	0.589223	0.608815	0.655221	0.429825	0.593001	0.879845	0.901786	0.859756	0.856667	0.876749	0.902314	0.864198	0.84492	0.76938	0.77551	0.420732	0.856667	0.771318	0.795918	0.47561	0.82
6VWG	21415	3.2	1.06	0.5	30.9918	45.7028	0.731454	0.77851	0.642065	0.75437	0.712327	0.794523	0.658033	0.715871	0.615636	0.497987	0.458318	0.708257	0.618189	0.528081	0.476925	0.698537	0.733083	0.706349	0.847291	0.690832	0.703329	0.735849	0.845361	0.624041	0.715539	0.634921	0.640394	0.769723	0.707965	0.706349	0.707921	0.708423
6VX5	21430	3	0.83	0.27	12.7675	76.4691	0.886479	0.92766	0	0.828037	0.896669	0.9391	0	0.817943	0.618745	0.671386	0.00444444	0.522308	0.633292	0.691939	0.00448654	0.523053	0.904701	0.925	0	0.894009	0.917131	0.94486	0	0.871795	0.822745	0.864286	0	0.753456	0.846595	0.9125	0	0.714617
6VXM	21444	3.1	1.1	0.01	34.438	46.5724	0.914827	0.950898	0.926252	0.829831	0.915618	0.950329	0.930254	0.830233	0.635441	0.726284	0.616568	0.458602	0.652666	0.747083	0.637903	0.46565	0.931924	0.96878	0.987685	0.802521	0.931818	0.964896	0.990148	0.808824	0.837029	0.969726	0.751232	0.615546	0.856627	0.991485	0.837438	0.573529
6VYI	21461	3	0.825	0.069	27.823	64.6893	0.936136	0.954805	N/A	0.89166	0.958135	0.973143	N/A	0.917043	0.605324	0.658212	N/A	0.479244	0.653963	0.725747	N/A	0.480173	0.948276	0.962457	N/A	0.911504	0.965204	0.982036	N/A	0.9125	0.878079	0.947099	N/A	0.699115	0.870807	0.996552	N/A	0.546667
6W20	21520	3	0.834	0.5	59.4646	148.374	0.856025	0.922835	0.808924	0.786493	0.873607	0.942649	0.834494	0.778807	0.59989	0.689209	0.535315	0.507898	0.61549	0.711661	0.55788	0.509371	0.873981	0.924038	0.894421	0.788241	0.891792	0.948289	0.912924	0.776944	0.754809	0.894328	0.612017	0.631789	0.77031	0.93079	0.699571	0.574139
6WB9	21587	3	1.029	0.028	16.474	65.1505	0.87598	0.934902	0.832384	0.842093	0.878974	0.950826	0.853073	0.825185	0.618442	0.633177	0.559829	0.633367	0.644498	0.687146	0.589836	0.632419	0.889522	0.948225	0.948849	0.798258	0.890301	0.961672	0.948052	0.772388	0.773918	0.760355	0.641944	0.862119	0.813441	0.887725	0.74036	0.781764
6WCZ	21618	4	1.07	0.025	34.9243	53.6489	0.769832	0.826088	0.569089	0.769603	0.761354	0.828902	0.59044	0.743484	0.578172	0.627267	0.395035	0.579914	0.580288	0.637021	0.399979	0.574809	0.783103	0.807692	0.613793	0.803887	0.782016	0.824742	0.637681	0.780335	0.675873	0.896154	0.510345	0.515901	0.675632	0.911368	0.517241	0.499112
6WJ6	21690	2.6	1.18125	0.0394	39.1723	46.611	0.871423	0.906879	0.693019	0.847207	0.88959	0.933004	0.705937	0.842182	0.593818	0.625635	0.288303	0.592121	0.62477	0.683952	0.323223	0.580875	0.885428	0.892183	0.590476	0.920118	0.893648	0.913953	0.6	0.91198	0.730729	0.783468	0.161905	0.732249	0.748649	0.867031	0.285714	0.622875
6WX6	21951	2	0.816	1.5	35.2663	108.952	0.95254	0.975234	0.424371	0.899498	0.968023	0.986666	0.515723	0.914271	0.591182	0.625913	0.134047	0.500166	0.641853	0.690423	0.135964	0.505758	0.960989	0.98118	1	0.894628	0.961596	0.994557	1	0.856474	0.71117	0.629665	0	0.992769	0.867658	0.841332	0	0.974684
6X80	22088	3.5	1.08	0.0054	64.6243	141.553	0.848285	0.929479	0.726217	0.815818	0.854144	0.937573	0.740649	0.802659	0.598765	0.646322	0.43793	0.609671	0.622428	0.698965	0.472643	0.603702	0.852776	0.891333	0.935259	0.786726	0.850582	0.891508	0.935785	0.76732	0.816979	0.978191	0.402354	0.801802	0.807833	0.996616	0.599251	0.694619
6XDC	22136	2.9	1.137	1.01	19.0346	27.3094	0.894065	0.951197	0.885602	0.819254	0.893281	0.956367	0.894573	0.811512	0.566108	0.704303	0.35787	0.531136	0.597759	0.760587	0.382434	0.544611	0.911458	0.97619	0.96	0.775862	0.919162	0.993007	0.957895	0.770833	0.697917	0.97619	0.12	0.793103	0.704961	0.988095	0.16	0.765217
6XGR	22183	3.5	1.34	0.04	29.3645	85.9204	0.836281	0.942127	0.839216	0.828824	0.837451	0.952044	0.851865	0.816927	0.617177	0.364316	0.561147	0.674572	0.62469	0.373721	0.588545	0.666506	0.845051	0.958333	0.961372	0.731415	0.843988	0.944444	0.961169	0.72028	0.732929	0.861111	0.591146	0.856115	0.758649	0.9375	0.71441	0.789178
6LX3	30004	3.2	0.828	0.00935	13.6251	105.811	0.791825	0.740838	0.812077	0.781844	0.792267	0.754103	0.82843	0.762582	0.600831	0.412035	0.525287	0.685786	0.605654	0.425162	0.545937	0.678465	0.806495	0.645161	0.930769	0.717007	0.807407	0.655556	0.937799	0.699842	0.684709	0.408602	0.449231	0.927891	0.706485	0.537634	0.521538	0.894737
7BP3	30143	3.8	0.8285	0.542	24.4673	62.1008	0.870293	0.924376	N/A	0.661066	0.871477	0.92575	N/A	0.648299	0.610663	0.685763	N/A	0.319951	0.652821	0.739283	N/A	0.326704	0.888745	0.950558	N/A	0.623288	0.891026	0.952381	N/A	0.633333	0.817594	0.945774	N/A	0.267123	0.833997	0.991763	N/A	0.178082
7C4J	30285	2.9	1.087	0.02	71.0363	107.209	0.76715	0.821599	0.542071	0.754547	0.926535	0.963302	0.784893	0.895988	0.556023	0.599396	0.334414	0.557252	0.580275	0.651935	0.36351	0.546495	0.783954	0.769968	0.469274	0.882062	0.933034	0.963873	0.887574	0.893973	0.730559	0.849308	0.363128	0.66596	0.731873	0.923121	0.445783	0.545314
7CH1	30368	2.6	1.091	0.035	34.847	47.87	0.88751	0.937564	0.737478	0.831345	0.893911	0.947164	0.763755	0.818761	0.605607	0.669683	0.510532	0.515523	0.64142	0.730195	0.551085	0.506076	0.897656	0.951407	0.806818	0.814634	0.90561	0.95218	0.823529	0.825688	0.807813	0.965473	0.636364	0.543902	0.783868	0.992327	0.738636	0.39312
Average		3.44551	1.10204		31.3433	70.1421	0.837817	0.860499	0.73136	0.791287	0.846178	0.877979	0.754864	0.774948	0.595073	0.590223	0.48736	0.561027	0.612096	0.623637	0.514985	0.553474	0.851904	0.875568	0.826347	0.779055	0.8607	0.892811	0.849092	0.753923	0.741044	0.843208	0.576264	0.659435	0.746407	0.891974	0.651663	0.581842
